# Supplementary material for: Epidermal growth factor (EGF) withdrawal masks gene expression differences in the study of pituitary adenylate cyclase-activating polypeptide (PACAP) activation of primary neural stem cell proliferation
Source: BMC Neurosci. 2005 Aug 28;6:55. doi: 10.1186/1471-2202-6-55 (PMC1208901; doi:10.1186/1471-2202-6-55)
Supplement: Additional File 1 — Differentially expressed genes in the NS vs. Diff Cont comparison only. Differentially expressed genes (with an M-value > | 0.6 | and a p-value < 0.0001, calculated by empirical Bayes moderated t-test and a Holm adjustment for multiple testing) in the NS vs. Differentiation Control only, corresponding to the 79 genes in Fig 5. To facilitate comparisons the M- and Holm adjusted p-values for all treatment replicates are provided. Genes that have positive M-values are up-regulated in the treated (EGF withdrawn) samples, compared to the undifferentiated neurospheres (NS). Genes that have negative M-values are up-regulated in the NS sample. [file 1471-2202-6-55-S1.xls]

## Sheet: Table.DE.in.NSvsDiffCont.only
Genbank accession	Unigene ID	Gene ID	Gene Name	Gene Symbol	M (NS a vs. PACAP a)	M (NS b vs. PACAP b)	M (NS a vs. Prol Cont a)	M NS b vs. Prol Cont b)	M (NS a vs. Diff Cont a)	M (NS b vs. Diff Cont b)	p-value, adjusted (NS a vs. PACAP a)	p-value, adjusted (NS b vs. PACAP b)	p-value, adjusted (NS a vs. Prol Cont a)	p-value, adjusted (NS b vs. Prol Cont b)	p-value, adjusted (NS a vs. Diff Cont a)	p-value, adjusted (NS b vs. Diff Cont b)
CX201250	Mm.274399	20362	Septin 8	2005-09-08	0.51	0.75	0.45	0.91	0.92	0.86	1.454628e-02	2.139545e-08	9.428804e-02	8.753114e-11	4.238618e-08	4.472722e-10
CX237643	Mm.40780	74229	RIKEN cDNA 1700019B16 gene	1700019B16Rik	0.78	1.17	0.79	0.45	1.13	0.98	6.521384e-03	4.112825e-10	4.689882e-03	2.758064e-01	2.903962e-06	4.331989e-08
CX241996	Mm.233860	68235	RIKEN cDNA 2410066E13 gene	2410066E13Rik	0.12	0.69	0.57	0.44	0.64	0.68	1.000000e+00	5.373414e-07	7.226774e-07	8.552412e-03	6.092341e-08	7.608153e-07
CX212039	Mm.338792	72320	RIKEN cDNA 2510003E04 gene	2510003E04Rik	0.38	0.64	0.76	0.60	0.63	0.67	3.391760e-04	5.496833e-07	1.523481e-11	2.914168e-06	2.852746e-09	2.232598e-07
CX230503	Mm.293096	76799	RIKEN cDNA 2510006D16 gene	2510006D16Rik	0.49	0.43	0.43	0.79	0.67	0.73	6.374523e-04	9.926799e-02	8.711683e-03	7.353441e-07	7.182354e-07	4.070838e-06
CX212214	Mm.24138	72446; 74608	RIKEN cDNA 2600010E01 gene	2600010E01Rik	-0.71	-1.23	-1.10	-1.00	-1.36	-1.39	1.000000e+00	4.277824e-04	3.175435e-03	2.018007e-02	4.671678e-05	3.725624e-05
CX237293	Mm.44095	73032	RIKEN cDNA 2900074C18 gene	2900074C18Rik	0.51	1.21	0.63	0.48	0.61	0.96	1.377106e-07	4.277153e-16	8.862262e-10	2.863043e-05	1.781436e-09	5.604511e-13
CX240561	Mm.345385	67278; 69017	RIKEN cDNA 2900092E17 gene	2900092E17Rik	-0.48	-0.75	-1.10	-0.31	-0.93	-0.71	6.134719e-05	1.471073e-12	1.987628e-14	4.106580e-03	2.428563e-12	5.590883e-12
CX242244	Mm.88349	71817	RIKEN cDNA 3200001F09 gene	3200001F09Rik	0.03	0.19	0.24	0.12	0.62	0.69	1.000000e+00	1.000000e+00	1.000000e+00	1.000000e+00	3.351103e-05	1.112636e-05
CX208502	Mm.370303	216516	RIKEN cDNA 4930562D19 gene	4930562D19Rik	0.46	0.72	0.74	0.56	0.69	0.76	6.177033e-04	5.264313e-08	8.056946e-09	2.079519e-05	5.054221e-08	1.584687e-08
CX232781	Mm.112632	76192	RIKEN cDNA 6330583M11 gene	6330583M11Rik	0.73	0.76	0.45	0.82	0.74	0.82	1.210161e-09	2.510013e-04	1.687208e-04	6.013389e-05	8.699981e-10	5.904783e-05
CX215777	Mm.50600	329540	RIKEN cDNA 8430427H17 gene	8430427H17Rik	0.53	0.76	1.10	0.29	0.86	0.61	4.853457e-06	3.296120e-11	1.558326e-14	7.809263e-02	2.201150e-11	1.313139e-08
CX208548	Mm.297970	218442; 97832	RIKEN cDNA A130038L21 gene	A130038L21Rik	0.45	0.85	0.93	0.48	0.65	0.76	1.043256e-02	5.819417e-10	5.820667e-10	6.329632e-04	5.797003e-06	1.375225e-08
CX237789	Mm.10530	11364	Acetyl-Coenzyme A dehydrogenase, medium chain	Acadm	0.50	0.83	0.59	0.44	0.66	0.63	1.633929e-08	4.527679e-14	1.965466e-10	1.117388e-06	1.179777e-11	1.236873e-10
CX241328	Mm.276016	74205; 195434	UTP14, U3 small nucleolar ribonucleoprotein, homolog B (yeast)	Acsl3	1.15	0.49	0.86	0.57	1.16	0.68	5.034247e-12	2.904933e-05	1.635815e-08	6.783566e-07	4.623001e-12	6.994904e-09
CX238973	Mm.183102	74117	ARP3 actin-related protein 3 homolog (yeast)	Actr3	-0.73	-0.45	-0.65	-0.52	-0.66	-0.63	1.215253e-10	8.843037e-06	2.175961e-09	2.862419e-07	2.080303e-09	2.685612e-09
CX216487	Mm.41108	210146	CDNA sequence AF322649	AF322649	0.35	0.11	0.51	0.32	0.80	0.67	1.000000e+00	1.000000e+00	1.883779e-02	5.628046e-02	2.620749e-06	7.649891e-09
CX214551	Mm.254365	102623; 102496	Expressed sequence AI854107	AI854107	0.54	0.29	0.60	0.52	0.63	0.64	2.437365e-06	6.020796e-01	1.721871e-07	2.628550e-05	6.952867e-08	2.288863e-07
CX242202	Mm.174998	68724	ADP-ribosylation factor-like 10B	Arl10b	0.47	1.10	0.51	0.65	0.61	0.85	6.710045e-03	6.804307e-11	2.293830e-03	3.468141e-05	5.078038e-05	6.428803e-08
CX212968	Mm.2171	11983	ATPase inhibitory factor 1	Atpif1	-1.02	-0.54	-0.92	-0.53	-0.82	-0.62	1.484990e-11	6.996072e-06	2.785611e-10	1.203447e-05	5.267187e-09	3.150057e-07
CX200123	Mm.35850	99382	Expressed sequence AW539457	AW539457	0.57	0.48	0.40	0.59	0.64	0.83	3.344701e-07	3.099744e-03	1.032682e-03	4.868281e-05	1.743114e-08	1.644918e-08
CX226832	Mm.927	12237	Budding uninhibited by benzimidazoles 3 homolog (S. cerevisiae)	Bub3	-0.70	-0.42	-0.51	-0.58	-0.81	-0.72	5.209979e-10	1.134785e-03	1.353508e-06	1.032370e-06	9.241590e-12	4.756664e-09
CX201438	Mm.357792	338355; 100480	RIKEN cDNA C430014M02 gene	C430014M02Rik	1.19	0.79	0.87	0.73	1.01	1.04	3.262652e-09	1.071632e-02	7.661296e-06	4.014968e-02	2.174131e-07	5.748216e-05
CX238119	Mm.285993	12313	Calmodulin 1	Calm1	-0.61	-0.57	-0.40	-0.57	-0.65	-0.96	1.298218e-04	5.424158e-07	1.885882e-01	5.360747e-07	3.153171e-05	4.306425e-13
CX220878	Mm.20842	12545	Cell division cycle 7 (S. cerevisiae)	Cdc7	-0.70	-1.12	-0.78	-0.93	-0.92	-0.95	1.531524e-02	1.835605e-06	2.670962e-03	1.167461e-04	9.954913e-05	7.364390e-05
CX210123	Mm.151315	66977	Cell division cycle associated 1	Cdca1	-1.05	-0.91	-0.80	-1.20	-1.11	-1.04	1.132416e-05	1.207039e-04	2.552154e-03	2.293363e-07	3.515050e-06	7.058282e-06
CX242668	Mm.334841	12554; 101955; 101973	Cadherin 13	Cdh13	-0.17	-0.60	-0.02	-0.80	-0.73	-0.97	1.000000e+00	8.246237e-08	1.000000e+00	3.395012e-11	1.538920e-10	1.332584e-13
CX226587	Mm.957	26891	COP9 (constitutive photomorphogenic) homolog, subunit 4 (Arabidopsis thaliana)	Cops4	0.20	-0.53	-0.65	0.26	-0.81	-0.84	1.000000e+00	9.255436e-07	5.910778e-10	6.954281e-01	1.457939e-12	4.954500e-12
CX236080	Mm.196484	13007	Cysteine and glycine-rich protein 1	Csrp1	0.58	0.58	0.30	0.26	0.74	0.82	1.101072e-03	3.158657e-07	1.000000e+00	7.956757e-01	7.588183e-06	3.041136e-11
CX225929	Mm.271671	13057	Cytochrome b-245, alpha polypeptide	Cyba	0.35	0.53	0.40	0.85	0.70	0.70	8.102961e-04	5.810900e-03	4.604488e-05	3.105899e-07	3.790650e-11	3.231332e-05
CX236247	Mm.128733	27528	DNA segment, human D4S114	D0H4S114	0.53	0.81	0.32	0.80	0.62	0.86	1.095067e-05	1.837547e-09	1.470819e-01	2.908741e-09	2.829110e-07	3.478184e-10
CX241086	Mm.341103	52897	DNA segment, Chr 11, Brigham & Women's Genetics 0517 expressed	D11Bwg0517e	0.11	0.51	0.41	0.76	0.91	1.04	1.000000e+00	6.916041e-03	2.321608e-03	1.688360e-06	7.496759e-12	5.123073e-10
CX202863	Mm.302831	320538; 320241	RIKEN cDNA D130059P03 gene	D130059P03Rik	0.55	0.58	0.56	0.05	0.67	0.61	2.958806e-06	3.173066e-08	2.609457e-06	1.000000e+00	2.493400e-08	8.751495e-09
CX242917	Mm.37332	67102; 75818	DNA segment, Chr 16, ERATO Doi 472, expressed	D16Ertd472e	0.93	0.58	0.90	0.42	1.02	0.63	4.295615e-17	4.197297e-09	1.135260e-16	9.714395e-06	1.942332e-18	3.917964e-10
CX208543	Mm.2785	13167	Diazepam binding inhibitor	Dbi	0.96	1.46	0.86	1.67	1.14	1.44	1.210190e-04	6.924754e-12	1.151214e-03	1.460937e-13	2.982165e-06	1.246633e-11
CX204107	Mm.234247	69219	Dimethylarginine dimethylaminohydrolase 1	Ddah1	0.51	0.71	0.82	0.46	0.82	1.02	4.139335e-02	1.294978e-05	4.102460e-06	4.047663e-02	3.976513e-06	1.302112e-09
CX239465	Mm.131150	110052	DEK oncogene (DNA binding)	Dek	-0.40	-0.72	-0.55	-0.86	-0.73	-0.82	1.255300e-01	3.631192e-06	4.646066e-04	4.394572e-08	7.798934e-07	1.569980e-07
CX240446	Mm.285076	235339; 102391	Dihydrolipoamide S-acetyltransferase (E2 component of pyruvate dehydrogenase complex)	Dlat	-0.64	-0.61	-0.36	-0.88	-0.75	-0.64	1.654258e-08	2.065889e-04	6.592494e-03	3.267682e-08	2.975654e-10	6.306077e-05
CX210435	Mm.41633	76829	Docking protein 5	Dok5	0.55	0.66	0.72	0.48	0.61	0.63	2.373573e-08	1.306029e-05	1.367340e-11	8.511545e-03	1.556776e-09	3.076490e-05
CX240517	Mm.8180	22240; 78525	Dihydropyrimidinase-like 3	Dpysl3	0.60	0.45	0.55	0.36	0.67	0.77	4.583255e-04	4.089100e-01	2.908621e-03	1.000000e+00	5.355998e-05	2.882065e-05
CX243925	Mm.299460	272031	RIKEN cDNA E130309F12 gene	E130309F12Rik	0.43	0.65	0.37	0.82	0.63	0.77	4.500920e-03	1.525350e-05	6.412086e-02	5.519451e-08	1.473065e-06	3.170614e-07
CX235281	Mm.334012	13626	Embryonic ectoderm development	Eed	-0.23	-0.27	0.22	0.02	-0.60	-0.62	4.523931e-01	4.110777e-03	7.654737e-01	1.000000e+00	1.037877e-09	6.345560e-12
CX241999	Mm.141864	14232	FK506 binding protein 8	Fkbp8	0.52	0.66	0.36	0.94	0.67	0.74	1.700035e-07	2.210166e-08	4.949111e-04	1.693342e-12	1.723910e-10	1.200232e-09
CX226546	Mm.219675	320806; 78234	G elongation factor, mitochondrial 2	Gfm2	-0.04	-0.54	-0.76	0.09	-0.88	-0.73	1.000000e+00	3.220688e-09	1.885259e-13	1.000000e+00	2.024028e-15	5.488214e-13
CX207148	Mm.119479	260302	Golgi associated, gamma adaptin ear containing, ARF binding protein 3	Gga3	0.32	0.88	0.73	0.37	0.63	0.79	1.114884e-03	3.302721e-09	1.968308e-12	2.630093e-01	1.715659e-10	5.486291e-08
CX226459	Mm.22505	56348	Hydroxysteroid (17-beta) dehydrogenase 12	Hsd17b12	-0.58	-0.75	-0.48	-0.80	-0.66	-0.83	2.097069e-11	1.153201e-13	5.312021e-09	1.839804e-14	6.647519e-13	6.205460e-15
CX239390	Mm.213204	80906; 107261	Kv channel-interacting protein 2	Kcnip2	0.43	0.96	0.86	0.33	1.15	1.09	4.571330e-03	2.962285e-12	7.245409e-10	8.721058e-02	2.055895e-13	7.315977e-14
CX244008	Mm.246466	239217	Potassium channel tetramerisation domain containing 12	Kctd12	0.53	0.55	0.33	0.22	0.81	0.76	6.692711e-06	2.154658e-08	4.842629e-02	9.771324e-01	1.135531e-10	3.361016e-12
CX236343	Mm.268018	66643	Limb expression 1 homolog (chicken)	Lix1	0.52	0.82	0.78	0.61	0.70	1.31	1.764792e-03	3.455840e-07	1.965554e-07	2.788543e-04	3.672951e-06	9.688462e-13
CX215489	Mm.245210	16206	Leucine-rich repeats and immunoglobulin-like domains 1	Lrig1	-0.53	-0.47	-0.39	-0.88	-0.61	-0.60	2.058972e-08	3.023595e-06	3.671737e-05	1.236869e-13	4.938397e-10	5.292019e-09
CX211275	Mm.241355	17136	Myelin-associated glycoprotein	Mag	-0.58	-0.41	-0.80	-0.51	-0.72	-0.62	9.969634e-08	7.654321e-04	1.704139e-11	9.497771e-06	3.764787e-10	9.187119e-08
CX242149	Mm.269245	140481; 73354	Mannosidase 2, alpha 2	Man2a2	0.42	0.56	0.56	0.77	0.66	0.85	1.653591e-08	2.317928e-11	6.146425e-12	1.955325e-15	4.372327e-14	9.384679e-17
CX239348	Mm.1451	17304	Milk fat globule-EGF factor 8 protein	Mfge8	0.09	0.17	-0.06	0.18	1.26	1.44	1.000000e+00	1.000000e+00	1.000000e+00	9.350658e-01	7.647578e-24	3.744920e-24
CX207433	Mm.336898	17937; 72243	Ngfi-A binding protein 2	Nab2	0.21	0.13	-0.11	0.14	1.16	1.33	3.903818e-01	1.000000e+00	1.000000e+00	1.000000e+00	3.913397e-19	2.658651e-17
CX210200	Mm.9404	17965	Neuroblastoma, suppression of tumorigenicity 1	Nbl1	0.26	1.20	0.56	1.29	0.77	1.14	1.000000e+00	7.367757e-15	5.131659e-03	8.120538e-16	1.017060e-05	3.625708e-14
CX239437	Mm.271814	20185; 320690	RIKEN cDNA 5730405M06 gene	Ncor1	0.56	0.58	0.52	0.36	0.68	0.60	6.855392e-10	7.852897e-11	5.746494e-09	2.081998e-05	3.116390e-12	3.734449e-11
CX243139	Mm.102496	65113	Nedd4 family interacting protein 1	Ndfip1	-0.10	0.49	0.33	0.53	0.65	0.95	1.000000e+00	1.520971e-03	3.631516e-01	2.658388e-04	1.334396e-06	2.307775e-10
CX240736	Mm.30219	93960	Naked cuticle 1 homolog (Drosophila)	Nkd1	-0.46	-0.31	-0.96	-0.46	-1.03	-0.88	1.000000e+00	7.679418e-01	3.947433e-05	1.450305e-03	7.428978e-06	2.981031e-10
CX209915	Mm.29200	69482	Nucleoporin 35	Nup35	-0.71	-0.47	-0.40	-0.48	-0.64	-0.61	2.428351e-09	3.918211e-07	1.626657e-03	2.431245e-07	4.561535e-08	3.565727e-10
CX239083	Mm.34650	18483	Paralemmin	Palm	1.06	0.78	0.61	1.04	1.02	1.16	1.309244e-07	6.147456e-02	1.405665e-02	3.335557e-04	3.189162e-07	4.186403e-05
CX202876	Mm.21830	30794	PDZ and LIM domain 4	Pdlim4	0.02	-0.25	-0.41	-0.57	-0.84	-1.07	1.000000e+00	1.000000e+00	1.000000e+00	2.883743e-04	1.886292e-05	4.651112e-11
CX243487	Mm.271744	18645	Profilin 2	Pfn2	0.31	0.61	0.53	0.44	0.74	0.74	2.439767e-04	9.740684e-09	7.113271e-10	3.226006e-05	4.154914e-14	4.000750e-11
CX243150	Mm.154660	18791	Plasminogen activator, tissue	Plat	-0.82	-0.57	-0.87	-0.49	-1.23	-0.90	1.543921e-08	1.150750e-06	3.698513e-09	3.814456e-05	2.010169e-13	7.968007e-12
CX238666	Mm.250359	66865	Peptidase (mitochondrial processing) alpha	Pmpca	-0.58	-0.75	-0.50	-0.71	-0.63	-0.65	4.222802e-05	3.661922e-07	1.185825e-03	1.331838e-06	7.593863e-06	1.010822e-05
CX239846	Mm.348326	67916; 77115	Phosphatidic acid phosphatase type 2B	Ppap2b	0.58	1.20	0.71	0.59	0.62	0.85	3.015014e-06	2.204870e-15	2.252670e-08	7.313025e-07	6.947397e-07	5.460997e-11
CX210220	Mm.180734	68275	Replication protein A1	Rpa1	-0.62	-0.41	-0.53	-0.69	-0.71	-0.67	1.135871e-09	3.053151e-03	9.228541e-08	3.076724e-08	3.461733e-11	5.784724e-08
CX239984	Mm.221275	104001	Reticulon 1	Rtn1	0.44	0.77	0.55	0.66	0.62	0.70	8.500791e-04	9.970865e-11	7.128231e-06	5.930305e-09	4.989319e-07	1.169816e-09
CX241004	Mm.326723	71907	Serine (or cysteine) proteinase inhibitor, clade A (alpha-1 antiproteinase, antitrypsin), member 9	Serpina9	1.37	0.51	1.22	0.47	1.18	0.60	3.367383e-16	4.839679e-08	1.106500e-14	3.575151e-07	3.238204e-14	5.207265e-10
CX240201	Mm.170983	98402; 70609	SH3-domain binding protein 4	Sh3bp4	0.57	0.62	0.43	0.70	0.86	0.69	3.595793e-02	2.793985e-05	1.000000e+00	1.998829e-06	1.732603e-05	3.159322e-06
CX205176	Mm.271775	54673	SH3-domain GRB2-like B1 (endophilin)	Sh3glb1	0.47	0.91	0.78	0.53	0.80	0.90	3.106454e-02	1.167454e-07	1.131033e-06	1.058979e-02	6.191531e-07	1.590786e-07
CX208762	Mm.250738	114644	Solute carrier family 13 (sodium-dependent dicarboxylate transporter), member 3	Slc13a3	0.12	-0.29	0.12	-0.07	0.70	0.69	1.000000e+00	1.702310e-01	1.000000e+00	1.000000e+00	6.056559e-11	2.502432e-09
CX242170	Mm.127296	76376; 78288	Solute carrier family 24 (sodium/potassium/calcium exchanger), member 2	Slc24a2	0.66	0.54	0.56	0.99	0.78	0.95	8.064742e-07	3.966578e-04	4.062092e-05	1.444640e-10	1.180164e-08	5.133189e-10
CX242859	Mm.248637	20529; 66440	Solute carrier family 31, member 1	Slc31a1	-0.11	1.02	0.61	0.30	0.64	1.24	1.000000e+00	2.288916e-11	2.820100e-07	1.000000e+00	6.326701e-08	9.537406e-14
CX235617	Mm.18590	21912	Transmembrane 4 superfamily member 2	Tm4sf2	0.47	0.83	0.14	0.74	1.41	1.26	1.992353e-02	5.301693e-09	1.000000e+00	1.286662e-07	7.512306e-14	4.099026e-14
CX241324	Mm.17436	68729; 100977	Tripartite motif protein 37	Trim37	0.54	1.10	0.62	0.58	0.68	0.77	7.730131e-08	4.466799e-13	3.156017e-09	1.024269e-05	2.193325e-10	1.012587e-08
CX237734	Mm.273538	22154	Tubulin, beta 5	Tubb5	-0.17	-0.48	-0.72	-0.44	-0.62	-0.72	1.000000e+00	1.025777e-05	5.235559e-10	6.201541e-05	3.150414e-08	4.743517e-10
CX200163	Mm.2981	22367	Vaccinia related kinase 1	Vrk1	-0.83	-0.58	-0.68	-0.52	-0.79	-0.66	2.717910e-08	9.269557e-04	3.300418e-06	7.626628e-03	9.114656e-08	8.060064e-05
CX240674	Mm.275521	60532	Wilms' tumour 1-associating protein	Wtap	0.42	0.67	0.64	0.74	0.71	0.76	2.956823e-01	2.523322e-07	3.044267e-04	1.989553e-08	3.229968e-05	1.186699e-08
CX244251	Mm.297698	72693	Zinc finger, CCHC domain containing 12	Zcchc12	-0.71	-0.47	-0.86	-0.53	-0.99	-0.74	1.310448e-08	1.755072e-05	7.880558e-11	1.061583e-06	1.562405e-12	1.571346e-10
