# Supplementary material for: Epidermal growth factor (EGF) withdrawal masks gene expression differences in the study of pituitary adenylate cyclase-activating polypeptide (PACAP) activation of primary neural stem cell proliferation
Source: BMC Neurosci. 2005 Aug 28;6:55. doi: 10.1186/1471-2202-6-55 (PMC1208901; doi:10.1186/1471-2202-6-55)
Supplement: Additional File 2 — Differentially expressed genes in the NS vs. Proliferation samples only. Differentially expressed genes (with an M-value > | 0.6 | and a p-value < 0.0001, calculated by empirical Bayes moderated t-test and a Holm adjustment for multiple testing) in the overlap between the NS vs. PACAP and NS vs. Prol Cont comparisons, corresponding to the 151 genes in Fig 5. To facilitate comparisons the M- and Holm adjusted p-values for all treatment replicates are provided. Genes that have positive M-values are up-regulated in the treated (EGF withdrawn) samples, compared to the undifferentiated neurospheres (NS). Genes that have negative M-values are up-regulated in the NS sample. [file 1471-2202-6-55-S2.xls]

## Sheet: Table.DE.in.Prols.vs.DiffC.189
Genbank accession	Unigene ID	Gene ID	Gene Name	Gene Symbol	M (NS a vs. PACAP a)	M (NS b vs. PACAP b)	M (NS a vs. Prol Cont a)	M (NS b vs. Prol Cont b)	M (NS a vs. Diff Cont a)	M (NS b vs. Diff Cont b)	p-value, adjusted (NS a vs. PACAP a)	p-value, adjusted (NS b vs. PACAP b)	p-value, adjusted (NS a vs. Prol Cont a)	p-value, adjusted (NS b vs. Prol Cont b)	p-value, adjusted (NS a vs. Diff Cont a)	p-value, adjusted (NS b vs. Diff Cont b)
CX220941	Mm.329716	225909; 225908; 386531	Hypothetical protein 6030439E18	6.03044e+24	1.38	1.59	1.12	1.40	0.92	0.99	1.067573e-10	1.540483e-09	2.958987e-08	4.811827e-08	3.408489e-06	1.453245e-04
CX210255	Mm.158282	69479	RIKEN cDNA 1700029J07 gene	1700029J07Rik	0.81	0.85	0.77	1.12	0.21	0.19	1.111469e-08	2.943716e-05	4.636180e-08	3.927633e-08	1.000000e+00	1.000000e+00
CX239735	Mm.157746	73420	RIKEN cDNA 1700054N08 gene	1700054N08Rik	-1.53	-1.15	-1.48	-0.97	-1.06	-0.61	3.597557e-16	1.493407e-10	9.459378e-16	1.393320e-08	1.519278e-11	6.257146e-04
CX235839	Mm.297949	67350; 241296	Leucine rich repeat containing 8	1700084E18Rik	0.91	1.31	0.94	1.23	0.63	0.83	6.202974e-08	2.722946e-07	3.214211e-08	1.322106e-06	3.497431e-04	4.816943e-03
CX229307	Mm.299167	69860	RIKEN cDNA 2010003J03 gene	2010003J03Rik	-0.91	-0.69	-0.64	-0.96	-0.57	-0.67	5.747602e-16	6.291977e-06	2.191524e-11	1.747683e-09	5.305866e-10	1.660928e-05
CX204922	Mm.181332	232969	RIKEN cDNA 2410005H09 gene	2410005H09Rik	-0.96	-0.77	-1.14	-0.72	-1.10	-0.49	6.295893e-15	2.534297e-13	3.804843e-17	1.944955e-12	1.235114e-16	7.136618e-08
CX226302	Mm.306602	67383	RIKEN cDNA 2410127L17 gene	2410127L17Rik	-1.36	-0.83	-1.28	-0.91	-1.00	-0.44	3.293188e-13	1.947070e-09	2.356918e-12	1.999355e-10	1.939597e-09	3.980394e-03
CX225213	Mm.137966	67956	RIKEN cDNA 2410195B05 gene	2410195B05Rik	-0.68	-0.61	-0.83	-0.61	-0.86	-0.55	3.911830e-09	1.614053e-08	2.710283e-11	2.112211e-08	7.314834e-12	2.831935e-07
CX241621	Mm.44901	68215; 73033; 99292	RIKEN cDNA 2610510H03 gene	2610510H03Rik	-1.04	-0.70	-1.08	-0.63	-1.03	-0.49	4.503916e-09	6.717836e-06	1.558252e-09	6.982347e-05	6.317852e-09	8.143068e-03
CX233221	Mm.34109	68048; 52419	RIKEN cDNA 2700083B06 gene	2700083B06Rik	-0.87	-0.90	-0.68	-0.73	-0.34	-0.58	3.423612e-07	1.977748e-12	9.484788e-05	8.026747e-10	1.000000e+00	2.849361e-07
CX230763	Mm.177724	67247	RIKEN cDNA 2810484M10 gene	2810484M10Rik	1.26	1.33	1.23	1.15	0.71	0.82	1.730966e-10	3.826679e-15	3.531519e-10	3.261455e-13	2.124019e-04	4.911723e-09
CX207834	Mm.335338	382090	RIKEN cDNA 4922501C03 gene	4922501C03Rik	-0.64	-0.86	-0.71	-0.60	-0.54	-0.67	7.680010e-09	5.346574e-11	4.204724e-10	6.675581e-07	6.948023e-07	4.691376e-08
CX208273	Mm.271990	228602; 98813	RIKEN cDNA 4930402H24 gene	4930402H24Rik	0.93	1.14	0.80	0.70	0.61	0.57	8.655417e-14	1.766936e-14	7.367025e-12	1.687559e-08	1.337186e-08	3.271887e-06
CX238352	Mm.258955	71229	RIKEN cDNA 4933428P19 gene	4933428P19Rik	-1.03	-0.73	-0.83	-0.76	-0.81	-0.44	1.551381e-13	1.289665e-11	5.801938e-11	5.096039e-12	1.376236e-10	8.778171e-06
CX202317	Mm.212591	109050	RIKEN cDNA 6530418L21 gene	6530418L21Rik	-1.40	-1.86	-1.54	-1.58	-1.16	-1.35	1.595328e-06	1.131482e-11	1.456218e-07	1.240562e-09	1.089612e-04	6.983099e-08
CX238913	Mm.207651	319756	RIKEN cDNA 9330118A15 gene	9330118A15Rik	-0.95	-0.78	-0.97	-0.83	-0.76	-0.54	1.068272e-10	4.990494e-09	5.938935e-11	7.877633e-10	4.008700e-08	4.066805e-05
CX239519	Mm.41604	226970	RIKEN cDNA 9330140K16 gene	9330140K16Rik	-0.92	-0.72	-0.94	-0.66	-0.63	-0.57	2.015010e-06	7.125484e-06	1.198156e-06	5.018566e-05	5.725614e-03	1.060773e-03
CX205969	Mm.79466	320706; 98949	RIKEN cDNA 9830001H06 gene	9830001H06Rik	0.81	0.78	0.90	0.79	0.56	0.57	7.909738e-11	4.513408e-08	4.583997e-12	4.086077e-08	1.064158e-06	8.250689e-05
CX203221	Mm.30151	232345	Alpha-2-macroglobulin	A2m	0.91	0.99	1.49	1.20	0.37	0.48	1.369806e-09	7.984463e-10	7.494418e-16	3.750948e-12	1.964268e-01	1.174046e-02
CX243056	Mm.6826	11302	Apoptosis-associated tyrosine kinase	Aatk	1.30	0.99	0.93	0.89	0.78	0.50	1.591774e-09	1.218524e-06	7.107819e-06	1.532512e-05	3.315201e-04	4.297380e-01
CX206570	Mm.365	11666	ATP-binding cassette, sub-family D (ALD), member 1	Abcd1	0.64	0.72	0.60	0.72	0.36	0.33	2.112215e-06	7.198775e-07	8.870982e-06	6.800426e-07	1.533469e-01	1.000000e+00
CX235203	Mm.2445	11363	Acetyl-Coenzyme A dehydrogenase, long-chain	Acadl	-0.90	-1.02	-0.76	-0.69	-0.72	-0.57	2.181219e-15	1.688968e-10	2.678894e-13	4.662457e-06	1.749919e-12	3.301963e-04
CX239745	Mm.28521	226977	ARP1 actin-related protein 1 homolog B (yeast)	Actr1b	-0.97	-0.81	-1.14	-0.77	-0.95	-0.48	2.356642e-10	5.184318e-07	2.166932e-12	1.913489e-06	3.675327e-10	2.541519e-02
CX232333	Mm.289106	11518	Adducin 1 (alpha)	Add1	1.10	1.11	0.81	0.78	0.42	0.51	1.862712e-14	3.980632e-12	1.345121e-10	6.187123e-08	8.696374e-04	1.055040e-03
CX229210	Mm.44106	27360	Adducin 3 (gamma)	Add3	1.24	1.35	1.23	0.80	0.43	0.59	1.116971e-16	3.719878e-20	1.532334e-16	3.671856e-13	2.462404e-04	2.337095e-09
CX227736	Mm.273659	235587	Poly (ADP-ribose) polymerase family, member 3	Adprtl3	0.91	0.94	0.90	0.91	0.54	0.55	2.761489e-06	5.315879e-07	4.217768e-06	1.333706e-06	7.477178e-02	3.756366e-02
CX241093	Mm.28844	106581	Expressed sequence AI429612	AI429612	0.62	0.68	0.77	0.74	0.56	0.50	5.396197e-11	1.328551e-06	1.125937e-13	1.504812e-07	8.507896e-10	1.119897e-03
CX236103	Mm.329658	107242	Expressed sequence AI837181	AI837181	-1.22	-0.74	-1.18	-0.71	-0.92	-0.45	2.487572e-14	8.491398e-10	5.983393e-14	2.577527e-09	8.235345e-11	1.382746e-04
CX238605	Mm.46044	100986	A kinase (PRKA) anchor protein (yotiao) 9	Akap9	-1.18	-0.70	-0.90	-0.72	-1.23	-0.44	2.973933e-15	3.228763e-05	6.813761e-12	1.381028e-05	7.795099e-16	1.548190e-01
CX221652	Mm.247510	104776	Aldehyde dehydrogenase family 6, subfamily A1	Aldh6a1	0.73	1.20	0.92	0.67	0.54	0.85	3.862184e-10	2.296809e-12	4.822388e-13	8.332098e-06	7.606975e-07	3.304522e-08
CX208484	Mm.265264	11732; 319820; 52238	Progressive ankylosis	Ank	1.16	0.80	0.68	0.67	0.80	0.45	9.360159e-12	3.335185e-08	9.561677e-06	3.317490e-06	1.866742e-07	1.093554e-02
CX240741	Mm.2381	11803	Amyloid beta (A4) precursor-like protein 1	Aplp1	0.98	1.23	0.74	0.84	0.48	0.74	9.424228e-12	6.455893e-11	2.298005e-08	1.174733e-06	5.526736e-04	2.841077e-05
CX227375	Mm.280103	11928	ATPase, Na+/K+ transporting, alpha 1 polypeptide	Atp1a1	1.09	0.69	0.80	0.88	0.28	0.19	2.560311e-16	4.347754e-09	2.247064e-12	5.072280e-12	8.469617e-02	1.000000e+00
CX204608	Mm.235204	11932	ATPase, Na+/K+ transporting, beta 2 polypeptide	Atp1b2	1.76	0.97	1.55	1.54	0.81	0.40	2.300087e-11	5.288556e-13	6.917031e-10	3.543083e-19	2.682695e-03	2.048919e-03
CX228721	Mm.1158	21871	ATPase, H+ transporting, lysosomal V0 subunit a isoform 2	Atp6v0a2	0.84	0.94	1.12	0.81	0.53	0.72	2.053782e-12	1.268353e-14	2.908221e-16	9.506624e-13	3.731611e-07	3.392534e-11
CX241135	Mm.329663	381199	Expressed sequence AW125688	AW125688	0.84	0.71	0.75	0.78	0.41	0.25	1.057764e-08	3.518301e-05	2.305471e-07	4.393470e-06	4.754669e-02	1.000000e+00
CX239898	Mm.41450	105351	Expressed sequence AW209491	AW209491	0.61	0.94	0.65	0.84	0.45	0.73	2.420430e-07	1.920233e-09	6.380157e-08	3.903242e-08	3.155719e-04	1.416968e-06
CX242064	Mm.308180	57874; 386552	Expressed sequence AW742319	AW742319	0.79	0.76	1.21	0.66	0.63	0.50	5.210677e-11	1.360407e-12	1.803225e-16	7.936327e-11	2.595502e-08	1.276427e-07
CX208512	Mm.255249	225861	RIKEN cDNA B930037P14 gene	B930037P14Rik	1.18	1.34	0.68	0.86	0.58	0.98	3.971747e-13	1.173475e-16	1.132640e-06	5.533741e-11	5.356929e-05	1.313106e-12
CX200342	Mm.25321	209586	CDNA sequence BC024322	BC024322	0.81	0.95	0.61	0.63	0.43	0.67	4.524060e-14	5.332766e-14	1.386243e-10	5.972575e-09	1.196449e-06	1.132418e-09
CX240675	Mm.349493	208836	CDNA sequence BC025462	BC025462	-0.68	-0.71	-0.68	-0.71	-0.67	-0.58	2.283771e-07	6.697786e-07	1.811869e-07	7.521285e-07	2.748134e-07	5.968738e-05
CX243977	Mm.138073	277396	RIKEN cDNA C130068N17 gene	C130068N17Rik	-0.73	-0.68	-0.67	-0.68	-0.62	-0.53	6.912882e-07	2.776171e-08	4.700639e-06	2.800726e-08	3.509985e-05	1.160962e-05
CX212925	Mm.371548	12268; 20567	Complement component 4 (within H-2S)	C4	2.68	3.00	2.72	2.81	1.42	1.59	2.311978e-11	1.141330e-10	1.553588e-11	6.561148e-10	1.771134e-04	5.416058e-04
CX241425	Mm.1186	12349	Carbonic anhydrase 2	Car2	-0.75	-0.79	-0.75	-0.85	-0.47	-0.61	3.507299e-08	5.566084e-10	3.131052e-08	8.552661e-11	1.468632e-03	4.115319e-07
CX235731	Mm.40192	269610	Chromodomain helicase DNA binding protein 5	Chd5	-1.33	-0.75	-1.28	-0.81	-1.03	-0.44	3.849889e-21	9.835720e-13	1.254723e-20	9.957485e-14	1.139393e-17	1.766260e-06
CX237002	Mm.212446	54371	Carbohydrate sulfotransferase 2	Chst2	-1.10	-0.97	-1.04	-0.92	-0.42	-0.19	3.366018e-09	2.101095e-08	1.544304e-08	9.307237e-08	8.535724e-01	1.000000e+00
CX238360	Mm.373569	68119	Chemokine-like factor super family 3	Cklfsf3	1.36	1.70	1.20	1.35	0.79	0.91	9.054344e-10	2.057063e-11	2.411935e-08	1.075890e-08	4.151990e-04	1.479159e-04
CX222185	Mm.4425	18417	Claudin 11	Cldn11	-0.98	-1.47	-0.97	-1.19	-0.46	-0.50	1.113391e-09	4.834382e-13	1.420707e-09	1.961367e-10	2.436832e-02	4.653005e-02
CX213452	Mm.24251	93673	Camello-like 2	Cml2	1.05	0.80	0.78	0.60	0.51	0.38	5.085347e-14	4.429005e-08	2.419161e-10	4.115581e-05	1.112390e-05	2.121978e-01
CX211965	Mm.20230	12815	Procollagen, type XI, alpha 2	Col11a2	0.69	0.76	0.82	0.75	0.57	0.57	1.070138e-08	4.159435e-07	1.076322e-10	5.805238e-07	1.611735e-06	2.858873e-04
CX204568	Mm.548	12864; 20783	V-src suppressed transcript 3	Cox6c	-1.13	-0.89	-1.11	-0.63	-1.07	-0.50	2.597961e-12	3.082924e-10	3.854772e-12	2.490039e-06	1.381823e-11	3.812397e-04
CX240658	Mm.31395	12876; 321004	Carboxypeptidase E	Cpe	1.14	1.65	1.51	1.16	0.59	0.74	8.186368e-13	3.358749e-18	1.995452e-16	1.673596e-13	2.063671e-05	4.604353e-08
CX240279	Mm.236553	13030	Cathepsin B	Ctsb	1.33	1.42	1.56	1.58	0.78	1.09	1.079176e-07	1.444925e-19	1.868499e-09	4.552439e-21	9.454885e-03	5.396377e-16
CX234979	Mm.260627	67487	DEAH (Asp-Glu-Ala-His) box polypeptide 40	Dhx40	-0.81	-0.67	-0.65	-0.65	-0.70	-0.55	1.347303e-14	2.047419e-11	9.433413e-12	3.972135e-11	1.184166e-12	3.375133e-09
CX243794	Mm.160035	102580	Disrupted in bipolar disorder 1 homolog (human)	Dibd1	0.82	1.34	1.17	1.32	0.54	1.00	1.884886e-07	3.665586e-14	1.415117e-11	5.290461e-14	2.141861e-03	1.722143e-10
CX239787	Mm.280075	13476	Deleted in polyposis 1	Dp1	0.81	0.97	0.68	0.67	0.39	0.46	3.257158e-10	6.399309e-13	3.508259e-08	2.083723e-08	5.057844e-03	1.904928e-04
CX200725	Mm.1645	14357	Deltex 1 homolog (Drosophila)	Dtx1	0.81	0.93	0.69	0.81	0.31	0.63	6.788677e-08	5.803640e-08	3.792757e-06	1.604812e-06	1.000000e+00	3.682655e-04
CX238015	Mm.41678	67181	Dullard homolog (Xenopus laevis)	Dullard	0.69	0.89	0.71	0.77	0.21	0.01	6.243015e-08	2.161847e-11	2.485500e-08	1.355822e-09	1.000000e+00	1.000000e+00
CX213595	Mm.330671	252864; 99102	Expressed sequence AI851682	Dusp15	1.13	1.08	0.76	0.89	0.47	0.45	1.375926e-10	5.032247e-08	3.496252e-06	6.610203e-06	3.984464e-02	1.000000e+00
CX243431	Mm.296142	216198	RIKEN cDNA E430026E19 gene	E430026E19Rik	0.66	0.84	0.67	0.75	0.52	0.54	1.306901e-07	6.546000e-13	8.746030e-08	1.714810e-11	3.408460e-05	1.274813e-07
CX201925	Mm.136736	13610	Endothelial differentiation, sphingolipid G-protein-coupled receptor, 3	Edg3	1.56	1.67	2.42	1.96	0.64	0.60	6.068431e-13	2.898242e-14	1.134926e-18	2.489550e-16	2.545780e-03	4.118424e-03
CX210050	Mm.3941	13684; 320331	Eukaryotic translation initiation factor 4E	Eif4e	-0.74	-0.67	-0.63	-0.71	-0.64	-0.60	5.508181e-10	2.977764e-05	3.674988e-08	7.948116e-06	1.893457e-08	2.922515e-04
CX206166	Mm.18892	13726	Emerin	Emd	-0.92	-0.64	-0.63	-0.90	-0.65	-0.50	2.555582e-10	5.107570e-06	4.772970e-06	1.028365e-09	2.668407e-06	1.080934e-03
CX220194	Mm.358592	13854	Epsin 1	Epn1	-0.97	-0.91	-0.78	-0.84	-0.33	-0.50	7.557354e-09	6.981910e-10	1.839939e-06	5.720284e-09	1.000000e+00	9.371716e-04
CX238296	Mm.235346	13860	Epidermal growth factor receptor pathway substrate 8	Eps8	-0.83	-0.61	-1.08	-0.79	-1.05	-0.53	3.897850e-12	1.102825e-09	1.355865e-15	7.513288e-13	4.076704e-15	3.480586e-08
CX212071	Mm.5025	18612	Ets variant gene 4 (E1A enhancer binding protein, E1AF)	Etv4	-1.25	-1.74	-1.28	-1.53	-0.53	-0.66	4.689672e-10	4.948994e-13	2.345637e-10	2.067718e-11	7.282580e-02	8.516986e-03
CX240212	Mm.155708	104156; 216082	Ets variant gene 5	Etv5	-0.79	-1.37	-0.80	-1.15	-0.12	-0.50	6.983415e-07	2.901353e-10	6.452653e-07	3.662026e-08	1.000000e+00	4.896548e-01
CX238499	Mm.24202	56371; 73822	Fizzy/cell division cycle 20 related 1 (Drosophila)	Fzr1	2.34	2.73	1.79	2.52	1.56	1.86	9.705999e-09	2.793565e-21	7.263379e-06	3.478067e-20	1.565591e-04	4.985697e-16
CX206493	Mm.27210	14381	Glucose-6-phosphate dehydrogenase X-linked	G6pdx	1.42	1.21	1.30	1.00	0.42	0.40	1.273300e-08	3.977007e-14	1.202039e-07	9.858968e-12	1.000000e+00	2.189991e-02
CX228908	Mm.89888	14629; 28039	Glutamate-cysteine ligase, catalytic subunit	Gclc	0.88	1.08	1.16	0.93	0.68	0.55	7.942087e-10	5.095583e-11	3.146023e-13	3.577745e-09	5.332080e-07	7.581922e-04
CX214213	Mm.149738	215090	Gene model 50, (NCBI)	Gm50	-0.98	-0.69	-0.99	-0.67	-0.53	-0.19	1.876755e-11	1.929730e-10	1.424474e-11	5.881337e-10	9.022541e-05	1.000000e+00
CX242853	Mm.329700	14704	Guanine nucleotide binding protein (G protein), gamma 3 subunit	Gng3	-0.72	-0.87	-0.69	-0.82	-0.65	-0.58	8.753510e-08	1.144224e-06	3.372487e-07	4.698605e-06	1.071631e-06	5.887309e-03
CX240661	Mm.276573	56149	GRP1 (general receptor for phosphoinositides 1)-associated scaffold protein	Grasp	0.77	1.12	1.08	1.06	0.57	0.86	1.015901e-09	1.228567e-13	6.623521e-14	5.616171e-13	1.937064e-06	2.520561e-10
CX214081	Mm.6390	14791; 101052	Gene rich cluster, C2f gene	Grcc2f	-1.18	-0.87	-1.27	-0.67	-1.00	-0.57	4.526367e-16	4.328089e-18	5.361033e-17	1.420700e-14	7.941049e-14	1.759664e-12
CX236816	Mm.273915	14792	Gene rich cluster, C3f gene	Grcc3f	0.86	0.64	0.63	0.75	0.41	0.27	1.231357e-13	5.940802e-13	8.351566e-10	4.192604e-15	2.820095e-05	1.833975e-03
CX206262	Mm.2662	14860	Glutathione S-transferase, alpha 4	Gsta4	1.40	1.45	1.25	1.23	0.70	0.66	2.534679e-08	3.884747e-07	4.317676e-07	1.833899e-05	5.299247e-02	9.674851e-01
CX240443	Mm.27624	77605	H2A histone family, member V	H2afv	-1.02	-0.61	-1.01	-0.63	-0.84	-0.54	4.809357e-14	5.824662e-08	7.542597e-14	3.061074e-08	1.473032e-11	1.479567e-06
CX217441	Mm.23790	15258; 320053; 68602	RIKEN cDNA B230339E18 gene	Hipk2	0.90	0.79	0.90	0.90	0.58	0.69	4.637005e-07	1.168069e-10	5.220466e-07	3.584869e-12	5.270634e-03	5.411062e-09
CX202042	Mm.276389	15368	Heme oxygenase (decycling) 1	Hmox1	1.37	0.95	1.86	1.34	0.55	-0.29	1.151199e-10	3.330039e-09	1.684469e-14	1.946249e-13	8.161351e-02	1.000000e+00
CX230909	Mm.1775	15374; 404584	Hematological and neurological expressed sequence 1	Hn1	-0.79	-0.80	-0.71	-0.60	-0.33	-0.56	1.523204e-14	5.289112e-16	2.814249e-13	2.598415e-12	1.276800e-04	2.121152e-11
CX235624	Mm.331491	229279	Heterogeneous nuclear ribonucleoprotein A3	Hnrpa3	-1.02	-1.17	-0.99	-1.16	-0.65	-1.12	4.729659e-06	6.659391e-15	8.311189e-06	8.802381e-15	3.331491e-02	2.458261e-14
CX238047	Mm.143977	15473	Heat-responsive protein 12	Hrsp12	0.97	1.38	0.83	0.80	0.33	0.37	5.158478e-12	1.020735e-12	4.477152e-10	2.049896e-06	2.030870e-01	1.000000e+00
CX242615	Mm.110	15903	Inhibitor of DNA binding 3	Idb3	0.75	0.63	0.63	0.84	0.53	0.60	5.002541e-15	2.390333e-13	1.299565e-12	3.344357e-17	1.455056e-10	1.177797e-12
CX235472	Mm.282743	230233	Inhibitor of kappa light polypeptide enhancer in B-cells, kinase complex-associated protein	Ikbkap	-0.93	-0.64	-1.13	-0.78	-0.84	-0.47	2.090123e-11	1.371892e-05	6.327113e-14	1.585024e-07	2.834290e-10	7.845296e-03
CX201239	Mm.4517	16426	Inter-alpha trypsin inhibitor, heavy chain 3	Itih3	0.68	1.21	0.89	1.27	0.39	0.37	2.774133e-06	1.542930e-11	3.214510e-09	3.734160e-12	1.111775e-01	1.000000e+00
CX242281	Mm.29870	64294	Integral membrane protein 2C	Itm2c	0.69	1.01	0.71	1.11	-0.08	0.05	8.635031e-10	1.330527e-15	3.741367e-10	5.767632e-17	1.000000e+00	1.000000e+00
CX236112	Mm.65337	228550	Inositol 1,4,5-trisphosphate 3-kinase A	Itpka	-1.07	-0.70	-1.16	-0.68	-0.69	-0.43	5.890026e-07	7.007796e-09	8.434006e-08	2.115820e-08	7.379287e-03	6.571165e-04
CX235742	Mm.20592	94180	Lipidosin	Lpd	-0.83	-0.76	-1.10	-1.24	-0.68	-0.52	1.834477e-09	9.724407e-06	6.196696e-13	3.504324e-11	2.762997e-07	1.599200e-02
CX238847	Mm.271854	16971	Low density lipoprotein receptor-related protein 1	Lrp1	1.08	1.00	0.63	0.61	0.45	0.49	6.007613e-14	1.599785e-14	1.714847e-07	1.734991e-08	3.359002e-04	3.750082e-06
CX212523	Mm.248188	50783	LSM4 homolog, U6 small nuclear RNA associated (S. cerevisiae)	Lsm4	-0.98	-0.66	-1.05	-0.73	-0.52	-0.40	8.169329e-13	1.154005e-05	1.039270e-13	1.073069e-06	1.601171e-05	1.219372e-01
CX209461	Mm.28694	78651; 436047	LSM6 homolog, U6 small nuclear RNA associated (S. cerevisiae)	Lsm6	-1.11	-0.95	-1.15	-0.87	-1.10	-0.50	3.186433e-10	5.214857e-11	1.116283e-10	5.808950e-10	3.786738e-10	3.577491e-04
CX238059	Mm.196581	26413	Mitogen activated protein kinase 1	Mapk1	0.74	1.20	0.63	0.61	0.10	0.36	2.963934e-14	3.632736e-13	4.613802e-12	1.696135e-05	1.000000e+00	3.127775e-01
CX213848	Mm.31598	69546	Mitogen activated protein kinase 1 interacting protein 1	Mapk1ip1	0.94	1.06	0.68	0.70	0.36	0.52	4.986439e-13	4.931303e-13	4.259770e-09	4.300417e-08	6.317946e-03	6.424885e-05
CX235977	Mm.132237	212307	Microtubule-associated protein, RP/EB family, member 2	Mapre2	0.86	1.25	0.81	0.95	0.61	0.73	2.258922e-06	3.069044e-08	8.485049e-06	1.965566e-05	3.181393e-03	4.713714e-03
CX242324	Mm.29815	232087	Methionine adenosyltransferase II, alpha	Mat2a	0.82	0.92	0.87	0.89	0.52	0.46	6.524937e-11	1.320205e-16	1.503448e-11	4.360447e-16	8.567754e-06	5.743775e-08
CX235574	Mm.272197	23945; 110390	Monoglyceride lipase	Mgll	0.77	1.00	0.79	0.91	0.54	0.94	3.910322e-09	2.650517e-11	2.024082e-09	3.754214e-10	2.903751e-05	1.543644e-10
CX243579	Mm.14796	56615	Microsomal glutathione S-transferase 1	Mgst1	0.80	1.02	0.92	0.86	0.35	0.27	1.646687e-08	1.158935e-06	4.320226e-10	5.958713e-05	2.807889e-01	1.000000e+00
CX205871	Mm.142343	71904	Membrane progestin receptor alpha	Mpra	0.74	0.73	0.73	0.91	0.69	0.57	2.783309e-13	1.315476e-08	4.181191e-13	3.875213e-11	2.638779e-12	6.476143e-06
CX221420	Mm.133851	56282	Mitochondrial ribosomal protein L12	Mrpl12	-1.14	-1.13	-1.06	-1.22	-0.96	-0.68	1.883664e-07	3.244460e-10	1.117285e-06	3.769254e-11	1.105708e-05	1.033429e-04
CX244239	Mm.103655	27393; 436430	Mitochondrial ribosomal protein L39	Mrpl39	-0.82	-0.62	-0.79	-0.61	-0.86	-0.52	1.110554e-08	3.684177e-09	2.556395e-08	6.018210e-09	3.180662e-09	3.410520e-07
CX226819	Mm.216250	64657	Mitochondrial ribosomal protein S10	Mrps10	-0.74	-0.72	-0.83	-0.62	-0.74	-0.53	1.075778e-05	2.268713e-06	6.361540e-07	5.782370e-05	1.188613e-05	1.715155e-03
CX243418	Mm.4173	17755; 18130	Microtubule-associated protein 1 B	Mtap1b	1.22	1.53	0.94	0.91	0.71	0.57	4.440282e-15	3.030677e-21	1.013777e-11	2.719842e-14	2.227262e-08	1.951793e-08
CX221558	Mm.273059	18117	Neighbor of Cox4	Noc4	1.12	1.32	0.71	1.16	0.33	0.22	6.743951e-12	1.064959e-07	9.872846e-07	2.368440e-06	1.000000e+00	1.000000e+00
CX211187	Mm.130054	18212; 78712	RIKEN cDNA C630044B11 gene	Ntrk2	-0.80	-0.75	-1.17	-1.14	-0.23	-0.06	4.740941e-07	1.965664e-08	1.892087e-11	1.538371e-13	1.000000e+00	1.000000e+00
CX203676	Mm.281715	18217	Neurotensin receptor 2	Ntsr2	1.33	1.67	1.33	1.54	0.89	0.58	1.349396e-08	5.377031e-11	1.470150e-08	4.554617e-10	1.701358e-04	3.988986e-01
CX220225	Mm.251904	53893	Nudix (nucleoside diphosphate linked moiety X)-type motif 5	Nudt5	-0.91	-0.80	-0.87	-0.90	-0.94	-0.66	1.065848e-07	4.693292e-05	3.874672e-07	3.651995e-06	4.754009e-08	2.434197e-03
CX238515	Mm.371570	18458	Poly A binding protein, cytoplasmic 1	Pabpc1	-0.83	-0.69	-0.70	-0.77	-0.73	-0.50	1.388713e-09	6.332094e-06	1.039249e-07	4.376433e-07	4.779741e-08	5.160440e-03
CX208783	Mm.18889	69310	Park2 co-regulated	Pacrg	0.71	1.10	0.93	1.15	0.76	0.53	2.817735e-10	1.720623e-09	1.557248e-13	5.130803e-10	5.836668e-11	1.724257e-02
CX243849	Mm.203916	23972; 74170	3'-phosphoadenosine 5'-phosphosulfate synthase 2	Papss2	0.65	0.85	0.80	0.86	0.40	0.86	4.153585e-05	2.155770e-06	4.536676e-07	1.356361e-06	2.369267e-01	1.322154e-06
CX243092	Mm.272582	18642	Phosphofructokinase, muscle	Pfkm	0.76	0.95	0.71	0.87	0.49	0.56	5.677753e-08	6.061223e-09	3.398985e-07	4.644725e-08	9.414929e-04	1.308375e-03
CX239508	Mm.263862	18673	Prohibitin	Phb	-1.27	-1.13	-1.50	-0.92	-0.88	-0.69	1.789614e-10	4.406844e-08	1.818069e-12	8.130120e-06	2.197177e-06	3.290358e-03
CX244342	Mm.181061	70911; 319646; 71721	Phytanoyl-CoA hydroxylase interacting protein-like	Phyhipl	1.16	0.68	0.75	0.64	0.83	0.58	2.671763e-11	1.128271e-11	2.404999e-06	8.609415e-11	2.426857e-07	1.404477e-09
CX207129	Mm.234912	18810	Plectin 1	Plec1	0.75	0.81	0.79	0.72	0.42	0.32	7.693421e-08	9.298049e-13	2.503837e-08	2.453392e-11	2.024487e-02	6.283416e-03
CX239790	Mm.26633	27276	Pleckstrin homology domain containing, family B (evectins) member 1	Plekhb1	0.89	1.43	0.77	1.34	0.40	0.75	2.025481e-10	1.853929e-22	1.545458e-08	1.601728e-21	1.379807e-02	1.080500e-13
CX201541	Mm.9199	18974	Polymerase (DNA directed), epsilon 2 (p59 subunit)	Pole2	-0.99	-0.79	-1.14	-0.92	-1.18	-0.73	5.029353e-07	3.080407e-05	1.629668e-08	1.068609e-06	6.071601e-09	1.816333e-04
AK008177	Mm.126873	56031	Peptidylprolyl isomerase E (cyclophilin E)	Ppie	1.12	1.23	1.01	0.97	0.33	0.47	3.044982e-13	1.595159e-13	6.636412e-12	1.674404e-10	2.755227e-01	3.884135e-03
CX243611	Mm.45372	19049; 69338	Protein phosphatase 1, regulatory (inhibitor) subunit 1B	Ppp1r1b	0.62	0.94	0.61	1.34	0.17	0.30	1.525950e-06	1.768228e-08	2.883578e-06	7.832321e-13	1.000000e+00	1.000000e+00
CX201099	Mm.24724	53412	Protein phosphatase 1, regulatory (inhibitor) subunit 3C	Ppp1r3c	0.67	0.66	1.10	0.67	0.86	0.52	6.027677e-07	3.778093e-06	1.041396e-12	3.075144e-06	9.208503e-10	7.124726e-04
CX217762	Mm.330850	19165	Presenilin 2	Psen2	0.66	0.98	1.02	1.09	0.53	0.80	4.641307e-06	1.108424e-07	4.937669e-11	7.355831e-09	5.636918e-04	1.541040e-05
CX244092	Mm.12194	22123	Proteasome (prosome, macropain) 26S subunit, non-ATPase, 3	Psmd3	-0.85	-0.79	-0.94	-0.81	-0.45	-0.40	1.267498e-08	2.415363e-12	8.245533e-10	8.889101e-13	1.137667e-02	9.549427e-05
CX217891	Mm.279690	19242	Pleiotrophin	Ptn	-0.98	-0.62	-0.98	-1.11	-0.03	-0.05	9.415354e-13	2.228234e-09	8.943646e-13	6.640221e-17	1.000000e+00	1.000000e+00
CX243178	Mm.274249	241308	Ral GEF with PH domain and SH3 binding motif 1	Ralgps1	1.13	0.70	0.76	0.87	0.61	0.43	5.626152e-10	1.235659e-08	1.182683e-05	4.061430e-11	1.182846e-03	1.178721e-03
CX230520	Mm.21873	67177	Retroviral integration site 2	Ris2	-1.03	-0.90	-0.97	-0.90	-0.95	-0.80	1.540394e-07	8.477018e-06	7.934862e-07	7.722566e-06	1.186894e-06	1.041807e-04
CX227681	Mm.175989	69104	Ring finger protein 153	Rnf153	-0.61	-0.70	-0.68	-0.80	-0.55	-0.39	1.407756e-10	2.049365e-11	7.268883e-12	3.363493e-13	2.691880e-09	6.294299e-05
CX203521	Mm.289810	67115	Ribosomal protein L14	Rpl14	-1.12	-0.97	-1.39	-0.83	-0.83	-0.57	7.498667e-16	3.512215e-17	9.229029e-19	3.414771e-15	5.655342e-12	2.086620e-10
CX229465	Mm.19355	57808	Ribosomal protein L35a	Rpl35a	-1.17	-0.78	-0.81	-0.61	-0.57	-0.39	1.360853e-21	6.020604e-15	1.405216e-16	6.197882e-12	4.190605e-12	1.259395e-06
CX202707	Mm.218533	66229	Ribosomal protein L7-like 1	Rpl7l1	-1.03	-0.70	-0.86	-0.76	-0.57	-0.27	4.276559e-18	9.531807e-13	1.266541e-15	7.637385e-14	1.701172e-10	1.017991e-02
CX235711	Mm.331113	20091	Ribosomal protein S3a	Rps3a	-1.66	-0.89	-1.50	-0.93	-1.17	-0.53	8.071750e-17	2.711316e-10	2.002907e-15	8.528806e-11	2.967013e-12	9.262170e-05
CX234985	Mm.4172	20492	Stem-loop binding protein	Slbp	-0.94	-0.69	-0.93	-0.67	-0.78	-0.43	2.113925e-15	3.006541e-11	3.057141e-15	5.789239e-11	4.391714e-13	5.393577e-06
CX205656	Mm.29744	63959	Solute carrier family 29 (nucleoside transporters), member 1	Slc29a1	-0.72	-1.01	-0.76	-0.82	-0.70	-0.68	5.148720e-07	1.194548e-08	9.880855e-08	2.036366e-06	1.001071e-06	1.258341e-04
CX210561	Mm.274553	102857	Solute carrier family 6 (neurotransmitter transporter, creatine), member 8	Slc6a8	1.14	0.90	1.01	0.79	0.71	0.50	2.839870e-14	1.016524e-10	1.050594e-12	3.142124e-09	1.712973e-08	1.609116e-04
CX207664	Mm.340955	66313	SMAD specific E3 ubiquitin protein ligase 2	Smurf2	-1.05	-0.72	-0.96	-0.85	-0.86	-0.53	7.930550e-08	2.070473e-06	7.717003e-07	3.910325e-08	1.018379e-05	1.452359e-03
CX236640	Mm.325800	20621	Stannin	Snn	1.00	1.01	0.70	0.96	0.57	0.88	5.407898e-10	3.052332e-10	4.500424e-06	1.378947e-09	3.915722e-04	1.182268e-08
CX235870	Mm.821	68981	Small nuclear ribonucleoprotein polypeptide A'	Snrpa1	-0.70	-0.69	-0.68	-0.77	-0.74	-0.52	3.117798e-08	6.652135e-08	5.869430e-08	3.906019e-09	6.071333e-09	6.411988e-05
CX210669	Mm.70950	223227	SRY-box containing gene 21	Sox21	0.62	0.89	0.90	0.69	0.41	0.49	7.657221e-09	6.466755e-08	3.026945e-13	3.007800e-05	1.431778e-04	2.200736e-02
CX240226	Mm.240627	20677	SRY-box containing gene 4	Sox4	-1.13	-1.43	-1.01	-1.38	-0.59	-0.57	2.782785e-14	2.897129e-12	1.071062e-12	6.836776e-12	1.292198e-06	9.602491e-03
CX242456	Mm.291442	20692	Secreted acidic cysteine rich glycoprotein	Sparc	0.81	1.04	1.59	1.16	0.72	0.34	5.979120e-07	1.842756e-15	4.955483e-15	6.274322e-17	9.542135e-06	4.419050e-03
CX235559	Mm.123110	20742	Spectrin beta 2	Spnb2	0.87	1.13	1.06	0.61	0.55	0.71	7.749867e-10	8.911667e-12	3.281527e-12	7.370931e-05	7.133799e-05	1.808605e-06
CX232174	Mm.278701	20787	Sterol regulatory element binding factor 1	Srebf1	0.85	0.66	0.79	0.97	0.36	0.37	2.780295e-13	1.607943e-09	2.202159e-12	2.322849e-14	7.373681e-04	1.071369e-03
CX232215	Mm.276356	381760	Single-stranded DNA binding protein 1	Ssbp1	-1.10	-0.81	-1.25	-0.90	-0.96	-0.56	1.617788e-14	1.179566e-08	3.448205e-16	6.727364e-10	1.016038e-12	9.485322e-05
CX241535	Mm.249934	20848	Signal transducer and activator of transcription 3	Stat3	0.88	0.64	0.92	0.70	0.43	0.39	3.082026e-14	2.117164e-13	7.697672e-15	1.414935e-14	5.915287e-06	1.644120e-07
CX241035	Mm.29182	21351	Transaldolase 1	Taldo1	0.88	1.10	0.85	0.62	0.42	0.41	3.059715e-10	4.884026e-14	6.114665e-10	3.912685e-07	6.906482e-03	3.429823e-03
CX207322	Mm.249142	209446	Transcription factor E3	Tcfe3	0.63	0.62	0.72	0.72	0.42	0.60	4.132861e-08	2.015639e-07	1.497076e-09	3.027042e-09	5.200432e-04	3.464981e-07
CX216547	Mm.255607	110595; 20965	Tissue inhibitor of metalloproteinase 4	Timp4	-1.69	-1.27	-1.53	-1.30	-0.92	-0.46	1.678018e-15	1.467989e-14	3.231963e-14	6.569057e-15	5.002616e-08	2.465666e-03
CX199890	Mm.24255	21887	Transducin-like enhancer of split 3, homolog of Drosophila E(spl)	Tle3	-1.45	-0.63	-1.46	-0.88	-1.18	-0.58	1.195525e-14	4.275319e-06	9.582376e-15	9.560535e-10	5.072443e-12	3.656065e-05
CX212315	Mm.297197	192216	Transmembrane 4 superfamily member 10	Tm4sf10	0.80	1.14	1.32	0.65	0.74	0.55	4.371919e-10	2.777544e-16	1.926501e-16	2.933659e-09	2.868630e-09	2.376383e-07
CX237703	Mm.245154	56363; 77664	Transmembrane protein with EGF-like and two follistatin-like domains 2	Tmeff2	1.08	1.58	1.18	1.24	0.80	0.96	1.984240e-07	1.750283e-12	2.082365e-08	1.550896e-09	2.189848e-04	1.236695e-06
CX210407	Mm.235729	217410	Tribbles homolog 2 (Drosophila)	Trib2	-0.63	-1.08	-0.78	-1.26	-0.50	-0.64	9.127606e-10	1.011605e-07	2.292414e-12	1.489979e-09	2.727561e-07	7.456413e-03
CX206692	Mm.267692	30926; 97140	Thioredoxin-like 2	Txnl2	-1.08	-0.73	-1.00	-1.09	-0.89	-0.56	8.662297e-09	1.662113e-06	6.485539e-08	5.359608e-11	1.368653e-06	5.550071e-04
CX217833	Mm.300095	94284; 394434; 22236; 394435; 394433; 394432; 394436; 394430	UDP glycosyltransferase 1 family, polypeptide A6	Ugt1a6	2.01	2.38	2.04	1.67	1.04	1.13	1.954381e-10	9.685285e-11	1.410998e-10	1.010585e-06	1.385274e-03	4.460834e-03
CX238436	Mm.28643	22318	Vesicle-associated membrane protein 2	Vamp2	-1.01	-0.83	-1.09	-0.88	-1.00	-0.58	1.937592e-11	4.012194e-08	2.250973e-12	9.082728e-09	2.479223e-11	2.179992e-04
