# Supplementary material for: Epidermal growth factor (EGF) withdrawal masks gene expression differences in the study of pituitary adenylate cyclase-activating polypeptide (PACAP) activation of primary neural stem cell proliferation
Source: BMC Neurosci. 2005 Aug 28;6:55. doi: 10.1186/1471-2202-6-55 (PMC1208901; doi:10.1186/1471-2202-6-55)
Supplement: Additional File 3 — Differentially expressed genes in all treatments. Differentially expressed genes in the overlap between all treatments (NS vs. PACAP, NS vs. Prol Cont and NS vs. Diff Cont). Genes that have positive M-values are up-regulated in the treated (EGF withdrawn) samples, compared to the undifferentiated neurospheres (NS). Genes that have negative M-values are up-regulated in the NS sample. Provided are the M-, B- and p-values for all treatment replicates, as well as the average M- and B-values and their standard deviations. All genes have an M-value > | 0.6 | and a p-value < 0.0001, calculated by empirical Bayes moderated t-test and a Holm adjustment for multiple testing, in all treatments. [file 1471-2202-6-55-S3.xls]

## Sheet: Results.shared.all.treatments
GenBank ID	UnigeneID	GeneID	Unique GeneID	GeneName	GeneSymbol	M-value PACAP a	M-value PACAP b	M-value Prol Cont a	M-value Prol Cont b	M-value Diff Cont a	M-value Diff Cont b	Avg M all treatments	Stdev M all treatments	B-value PACAP a	B-value PACAP b	B-value Prol Cont a	B-value Prol Cont b	B-value Diff Cont a	B-value Diff Cont b	Avg B all treatments	Stdev B all treatments	Adjusted p-value PACAP a	Adjusted p-value PACAP b	Adjusted p-value Prol Cont a	Adjusted p-value Prol Cont b	Adjusted p-value Diff Cont a	Adjusted p-value Diff Cont b
CX210251	Mm.305535	69719	69719	Carbamoyl-phosphate synthetase 2, aspartate transcarbamylase, and dihydroorotase	Cad	4.58	4.79	4.5	4.85	4.29	4.19	4.53333	0.263262	50.61	58.27	50.05	58.6	48.49	53.94	53.3267	4.33892	2.20745e-22	9.59595e-26	3.89449e-22	6.52112e-26	1.84523e-21	7.21473e-24
CX240259	Mm.1239	14580	14580	Glial fibrillary acidic protein	Gfap	4.43	4.8	4.7	4.89	4	4.02	4.47333	0.390675	67.19	73.83	69.05	74.14	63.96	68.01	69.3633	3.96527	8.18459e-30	7.13129e-33	1.12973e-30	3.90338e-33	2.11604e-28	2.57798e-30
CX238347	Mm.252063	17196	17196	Myelin basic protein	Mbp	3.93	4.65	3.58	4.23	3	3.62	3.835	0.57232	57.06	46.01	54.08	43.06	48.45	38.11	47.795	7.00252	3.18926e-25	2.18159e-20	6.68783e-24	4.18533e-19	1.92368e-21	5.8701e-17
CX240827	Mm.200608	12759	12759	Clusterin	Clu	3.55	3.65	4.41	4.29	3.41	3	3.71833	0.538383	64.94	55.18	71.58	60.28	63.61	48.94	60.755	7.92144	8.96329e-29	2.22568e-24	7.11314e-32	1.14576e-26	3.07219e-28	1.16147e-21
CX237438	Mm.240850	76960	76960	Breast carcinoma amplified sequence 1	Bcas1	3.54	3.98	3.54	3.84	3.67	3.72	3.715	0.172714	45.6	48.95	45.54	47.75	46.71	46.8	46.8917	1.30463	3.343e-20	1.16626e-21	3.55397e-20	3.88041e-21	1.10757e-20	1.00213e-20
CX206871	Mm.291129	70877	70877	RIKEN cDNA 4921517J23 gene	4921517J23Rik	3.48	3.61	4.24	4.18	3.43	3.13	3.67833	0.441244	52.02	45.22	58.35	49.95	51.56	40.75	49.6417	6.06431	5.36129e-23	4.80567e-20	8.58655e-26	4.28808e-22	8.29233e-23	4.26135e-18
CX239085	Mm.1268	18823	18823	Proteolipid protein (myelin) 1	Plp1	3.8	4.31	3.49	3.76	2.81	3.69	3.64333	0.490456	54.19	56.53	51.47	52.09	44.56	51.46	51.7167	4.01919	5.97519e-24	5.68127e-25	9.31501e-23	4.93238e-23	9.58547e-20	9.089e-23
CX243714	Mm.305152	11816	11816	Apolipoprotein E	Apoe	3.47	3.89	3.32	4.42	3.13	3.5	3.62167	0.464733	37.12	55.71	35.8	59.75	34.04	52.33	45.7917	11.3938	1.50257e-16	1.29499e-24	5.45251e-16	1.99339e-26	3.30677e-15	3.73332e-23
CX206171	Mm.334994	53867	53867	Procollagen, type V, alpha 3	Col5a3	3.61	3.58	3.74	4.34	2.94	3.43	3.60667	0.454298	43.76	54.48	44.93	60.61	37.41	53.1	49.0483	8.48492	2.09931e-19	4.5305e-24	6.49063e-20	8.16227e-27	1.1728e-16	1.7151e-23
CX242642	Mm.272443	64383	64383	Sirtuin 2 (silent mating type information regulation 2, homolog) 2 (S. cerevisiae)	Sirt2	3.71	3.62	3.48	3.32	3.01	2.85	3.33167	0.341726	77.8	74.33	76.09	71.52	71.48	66.65	72.9783	3.97938	5.89792e-35	4.08224e-33	4.4929e-34	7.25863e-32	5.49736e-32	1.14337e-29
CX238163	Mm.7420	22153	22153	Tubulin, beta 4	Tubb4	3.53	3.39	3.18	3.31	2.54	2.8	3.125	0.379302	60.39	53.86	57.11	53	49.89	47.65	53.65	4.64765	1.04079e-26	8.43251e-24	3.05018e-25	1.97842e-23	4.47658e-22	4.29387e-21
CX222660	Mm.39053	71770; 103825	71770	Adaptor-related protein complex 2, beta 1 subunit	Ap2b1	3.19	3.86	2.77	3.12	2.3	2.26	2.91667	0.606454	45.28	31.81	40.82	25.53	35.14	16.62	32.5333	10.3995	4.58277e-20	2.67171e-14	3.84247e-18	1.33655e-11	1.10717e-15	8.9061e-08
CX236387	Mm.358573	11858	11858	Ras homolog gene family, member N	Rohn	2.93	3.24	2.37	2.85	2.24	2.45	2.68	0.386678	63.36	50.23	56.72	46.14	54.91	41.36	52.12	7.87898	4.69407e-28	3.24906e-22	4.56162e-25	1.93284e-20	2.7082e-24	2.33357e-18
CX202432	Mm.276739	20665	20665	SRY-box containing gene 10	Sox10	2.26	2.87	2.47	3.07	2.35	2.9	2.65333	0.335182	32.56	31.74	35.34	33.81	33.87	32.19	33.2517	1.3376	1.3328e-14	2.8786e-14	8.58841e-16	3.93235e-15	3.91492e-15	2.05212e-14
CX235557	Mm.241355	17136	17136	Myelin-associated glycoprotein	Mag	3.06	3.24	2.27	2.96	1.84	2.04	2.56833	0.590742	41.38	36.95	32.02	34.24	25.88	23.23	32.2833	6.8028	2.21099e-18	1.70804e-16	2.26846e-14	2.55792e-15	1.00901e-11	1.3665e-10
CX241521	Mm.278672	14810	14810	Glutamate receptor, ionotropic, NMDA1 (zeta 1)	Grin1	1.76	2.65	2.69	2.15	3	3.12	2.56167	0.517742	22.94	38.2	35.52	31.84	38.9	43.48	35.1467	7.1124	1.64845e-10	4.9795e-17	7.23759e-16	2.73527e-14	2.68537e-17	2.81294e-19
CX243757	Mm.260601	242521	242521	Kelch-like 9 (Drosophila)	Klhl9	2.23	2.54	3.01	3.07	2.18	2.18	2.535	0.413993	34.17	50.96	43.43	57	33.51	46.06	44.1883	9.25707	2.73912e-15	1.56667e-22	2.88752e-19	3.37181e-25	5.57186e-15	2.11186e-20
CX232381	Mm.192991	17748	17748	Metallothionein 1	Mt1	1.83	2.37	2.46	3.26	2	2.88	2.46667	0.535301	15.19	19.6	23.17	28.84	17.6	25.24	21.6067	5.0837	3.12871e-07	4.12e-09	1.30822e-10	5.19465e-13	3.34845e-08	1.90668e-11
CX216780	Mm.37199	14862	14862	Glutathione S-transferase, mu 1	Gstm1	2.62	2.28	2.49	2.51	2.52	2.21	2.43833	0.157913	41.04	36.37	39.4	39.52	39.8	35.54	38.6117	2.15479	3.09674e-18	3.02119e-16	1.56832e-17	1.39383e-17	1.09943e-17	7.51832e-16
CX243784	Mm.29027	13602	13602	SPARC-like 1 (mast9, hevin)	Sparcl1	2.81	3.07	2.02	1.6	2.39	2.37	2.37667	0.528986	58.21	58.87	47.71	38.15	53.05	50.59	51.0967	7.67049	9.77708e-26	5.18384e-26	4.08642e-21	5.41988e-17	1.81836e-23	2.18686e-22
CX238053	Mm.15711	12799	12799	Cyclic nucleotide phosphodiesterase 1	Cnp1	2.59	2.62	2.04	2.36	2.2	2.08	2.315	0.250898	46.81	34.22	39.21	31.01	41.6	27.36	36.7017	7.18727	9.94914e-21	2.52154e-15	1.88734e-17	6.16922e-14	1.82902e-18	2.3745e-12
CX236866	Mm.246670	20510	20510	Solute carrier family 1 (neuronal/epithelial high affinity glutamate transporter, system Xag), member 1	Slc1a1	1.71	2.7	2.22	2.19	2.13	2.46	2.235	0.333392	11.89	17.19	18.48	12.05	17.56	14.96	15.355	2.86636	7.70341e-06	4.34206e-08	1.26841e-08	6.92118e-06	3.48565e-08	4.51921e-07
CX236233	Mm.193096	20250	20250	Stearoyl-Coenzyme A desaturase 2	Scd2	2.68	2.41	2.78	1.86	1.86	1.75	2.22333	0.456362	64.63	57.9	65.68	49.65	53.02	47.7	56.43	7.59964	1.23448e-28	1.40131e-25	4.14058e-29	5.75481e-22	1.86898e-23	4.08683e-21
CX241389	Mm.222584	110078	110078	Brain glycogen phosphorylase	Pygb	2.19	2.39	2.41	2.41	1.86	1.99	2.20833	0.238195	60.74	60.21	63.72	60.38	55.46	54.25	59.1267	3.56854	7.25849e-27	1.31548e-26	3.283e-28	1.04005e-26	1.5364e-24	5.27441e-24
CX243683	Mm.130054	18212; 78712	18212	RIKEN cDNA C630044B11 gene	Ntrk2	2.72	2.5	2.29	2.18	1.78	1.69	2.19333	0.401281	47.5	47.49	41.96	43.14	34.31	35.2	41.6	5.76381	5.02145e-21	5.00106e-21	1.24e-18	3.84561e-19	2.53079e-15	1.04852e-15
CX241513	Mm.29816	18571; 102454	18571	Programmed cell death 6 interacting protein	Pdcd6ip	2.42	2.22	2.33	2.13	2.19	1.84	2.18833	0.199741	40.59	56.49	39.4	55.11	37.49	50.52	46.6	8.44453	4.84745e-18	5.86836e-25	1.56726e-17	2.30483e-24	1.09183e-16	2.35852e-22
CX240277	Mm.35168	219249	219249	Tudor domain containing 3	Tdrd3	1.52	2.13	2.47	2.2	2.11	2.57	2.16667	0.368384	11.32	16.82	24.08	17.72	19.76	22.03	18.6217	4.47391	1.33529e-05	6.20386e-08	5.3703e-11	2.7623e-08	4.04626e-09	4.43053e-10
CX207794	Mm.186185	11758; 320807	11758	Peroxiredoxin 6	Prdx6	2.23	2.4	2.59	2.65	1.47	1.6	2.15667	0.505398	42.43	64.41	47.11	67.32	29.6	51.45	50.3867	14.0759	7.805e-19	1.71438e-28	7.44788e-21	6.99635e-30	2.62323e-13	9.19033e-23
CX203156	Mm.24551	225341; 106959	225341	Expressed sequence AI853548	Lims2	1.71	2.12	1.9	2.16	2.3	2.43	2.10333	0.262653	36.21	35.28	39.61	35.88	45.56	39.67	38.7017	3.86465	3.67814e-16	8.893e-16	1.27786e-17	5.09065e-16	3.50894e-20	1.24336e-17
CX238051	Mm.26722	29811	29811	N-myc downstream regulated gene 2	Ndrg2	1.92	2.17	2	2.13	2.08	2.1	2.06667	0.0915787	48.22	55.13	49.44	54.43	50.78	53.97	51.995	2.89527	2.4315e-21	2.33315e-24	7.22768e-22	4.64188e-24	1.83189e-22	7.04626e-24
CX216009	Mm.131074	67991	67991	BTB (POZ) domain containing 14A	Btbd14a	2.04	2.13	1.69	2	2.05	2.34	2.04167	0.210847	30.62	34.79	24.86	32.96	30.86	37.81	31.9833	4.39645	9.34259e-14	1.43188e-15	2.64102e-11	9.04125e-15	7.86523e-14	7.91143e-17
CX240268	Mm.48712	75104	75104	Monocyte to macrophage differentiation-associated 2	Mmd2	2	2.37	2.11	1.91	1.9	1.94	2.03833	0.179935	60.19	61.09	61.82	54.13	58.41	54.62	58.3767	3.3062	1.27448e-26	5.33477e-27	2.39202e-27	6.26124e-24	7.28845e-26	3.61799e-24
CX242665	Mm.27768	103712	103712	RIKEN cDNA 6330403K07 gene	6330403K07Rik	1.95	2.54	1.91	2.11	1.77	1.95	2.03833	0.268657	30.15	24.49	29.48	19.32	27.19	17.33	24.66	5.33004	1.41733e-13	3.48636e-11	2.73082e-13	5.76074e-09	2.78051e-12	4.41331e-08
CX239328	Mm.1776	14319	14319	Ferritin heavy chain 1	Fth1	2.47	2.16	2.28	1.96	1.88	1.38	2.02167	0.380127	54.82	50.94	52.2	47.85	46.17	36.75	48.1217	6.36618	3.12371e-24	1.58448e-22	4.47697e-23	3.50348e-21	1.91093e-20	2.25781e-16
CX236810	Mm.210815	20411; 78422; 107089; 71588; 70485	20411	Sorbin and SH3 domain containing 1	Sorbs1	1.91	2.34	2.36	2	1.62	1.67	1.98333	0.317784	40.29	42.96	47.04	38	35.22	32.54	39.3417	5.25941	6.54481e-18	4.53316e-19	7.94114e-21	6.2937e-17	1.02382e-15	1.44863e-14
CX210554	Mm.309617	16011	16011	Insulin-like growth factor binding protein 5	Igfbp5	2.05	2.4	2.17	2.52	1.19	1.45	1.96333	0.531476	27.03	24	28.78	25.51	12.42	10.97	21.4517	7.73593	3.0183e-12	5.62756e-11	5.43564e-13	1.36081e-11	5.23192e-06	2.22811e-05
CX244416	Mm.29729	57776	57776	Tweety homolog 1 (Drosophila)	Ttyh1	1.8	2.2	1.88	2.01	1.6	2.05	1.92333	0.210586	56.22	53.24	57.6	50.26	52.54	50.95	53.4683	2.90488	7.52656e-25	1.56895e-23	1.84428e-25	3.11266e-22	3.05835e-23	1.5187e-22
CX211291	Mm.2064	17751	17751	Metallothionein 3	Mt3	1.76	1.53	2.08	2.09	2.14	1.81	1.90167	0.241115	34.06	24.74	39.13	34.17	40.05	29.79	33.6567	5.75702	3.05496e-15	2.72998e-11	2.04785e-17	2.74948e-15	8.55712e-18	2.18199e-13
CX244209	Mm.330700	30928	30928	Zinc finger protein 238	Zfp238	0.89	2	2.03	1.44	2.34	2.67	1.895	0.639523	17.29	38.81	41.8	28.76	46.31	48.01	36.83	11.7509	4.04912e-08	2.74213e-17	1.45931e-18	5.58298e-13	1.66497e-20	2.98309e-21
CX225282	Mm.29719	74195	74195	Elongation protein 3 homolog (S. cerevisiae)	Elp3	2.33	2.17	2.14	1.62	1.6	1.49	1.89167	0.360966	55.94	44.64	53.23	35.58	44.03	32.87	44.3817	9.18767	1.00372e-24	8.52768e-20	1.57393e-23	6.84606e-16	1.61944e-19	1.04936e-14
CX238675	Mm.7729	11676	11676	Aldolase 3, C isoform	Aldoc	1.82	1.92	2.01	1.9	1.86	1.73	1.87333	0.0950088	57.24	64.54	60.44	64.07	57.88	61.02	60.865	3.03424	2.66117e-25	1.48548e-28	9.96682e-27	2.20923e-28	1.26699e-25	4.7001e-27
CX236578	Mm.34871	15902	15902	Inhibitor of DNA binding 2	Idb2	1.54	2.52	1.74	1.78	1.56	2.07	1.86833	0.372151	31.1	51.26	34.95	40.22	31.6	44.96	39.015	8.0111	5.60697e-14	1.1571e-22	1.26595e-15	7.00369e-18	3.66866e-14	6.40014e-20
CX243215	Mm.246436	68097	68097	RIKEN cDNA 6720463E02 gene	6720463E02Rik	2.18	1.92	1.81	1.37	2.17	1.7	1.85833	0.306687	45.28	50.34	39.32	39.67	45.04	46.48	44.355	4.21808	4.5882e-20	2.89975e-22	1.70862e-17	1.21103e-17	5.89265e-20	1.38115e-20
CX242061	Mm.272290	171469	171469	G protein-coupled receptor 37-like 1	Gpr37l1	2.1	1.95	2.01	1.99	1.47	1.51	1.83833	0.274548	51.54	56.96	50.24	57.55	40.25	48.71	50.875	6.32465	8.68502e-23	3.6488e-25	3.21173e-22	1.9164e-25	7.01722e-18	1.47125e-21
CX211584	Mm.326702	269116	269116	Neurofascin	Nfasc	2.31	2.54	1.61	1.78	1.25	1.4	1.815	0.51095	32.74	25.41	22.18	15.69	15.55	9.99	20.26	8.17926	1.11524e-14	1.41291e-11	3.44104e-10	1.99296e-07	2.48516e-07	5.80566e-05
CX207806	Mm.276495	101667; 76686; 75629	101667	RIKEN cDNA 1500005P14 gene	AI844915	2	1.65	2.14	1.68	1.74	1.35	1.76	0.278927	45.94	39.37	48.1	39.96	41.59	33.14	41.35	5.29046	2.37515e-20	1.57241e-17	2.7574e-21	9.0371e-18	1.8632e-18	7.99236e-15
CX234837	Mm.18905	230815	230815	Mannosidase, alpha, class 1C, member 1	Man1c1	1.94	1.73	1.5	1.45	1.87	2.03	1.75333	0.237375	37.16	42	29.36	36.49	36.19	47.05	38.0417	5.98002	1.43499e-16	1.16869e-18	3.06107e-13	2.80191e-16	3.95278e-16	7.82142e-21
CX238603	Mm.267547	72932	72932	RIKEN cDNA 2900019G14 gene	2900019G14Rik	1.74	2.53	1.96	1.2	1.13	1.78	1.72333	0.51694	31.87	44.83	35.51	22.04	19.46	33.91	31.27	9.31504	2.62394e-14	7.04633e-20	7.26877e-16	4.06302e-10	5.44318e-09	3.76009e-15
CX210032	Mm.322708	223649	223649	CDNA sequence BC011468	BC011468	1.97	2.19	1.65	2.11	1.03	1.28	1.705	0.470903	42.71	38.55	37.18	37.43	23.06	22.5	33.5717	8.59391	5.91834e-19	3.52983e-17	1.40316e-16	1.10278e-16	1.59513e-10	2.80824e-10
CX216290	Mm.101264	51902	51902	Ring finger protein 24	Rnf24	1.87	1.59	2.02	1.57	1.61	1.4	1.67667	0.225891	39.16	43.56	41.63	43.19	34.63	39.71	40.3133	3.30285	2.00263e-17	2.50388e-19	1.72982e-18	3.6558e-19	1.84966e-15	1.19841e-17
CX243676	Mm.322894	11775	11775	Adaptor-related protein complex 3, beta 2 subunit	Ap3b2	2.03	1.95	1.64	1.72	1.32	1.39	1.675	0.287106	40.64	38.56	34.01	34.75	27.66	28.19	33.9683	5.27999	4.61638e-18	3.52004e-17	3.20153e-15	1.54943e-15	1.75451e-12	1.05459e-12
CX239186	Mm.273288	74012	74012	RAP2B, member of RAS oncogene family	Rap2b	1.86	2.03	1.65	1.7	1.1	1.68	1.67	0.313688	42.15	43.18	38.35	37.62	26.23	37.26	37.465	6.02802	1.03446e-18	3.6477e-19	4.44271e-17	9.15273e-17	7.1693e-12	1.3609e-16
CX238037	Mm.136238	78143	78143	RIKEN cDNA 7330412A13 gene	7330412A13Rik	1.69	1.87	1.67	1.38	1.42	1.95	1.66333	0.230275	16.4	24.34	16.1	16.14	12.13	25.77	18.48	5.35299	9.5921e-08	4.01709e-11	1.29618e-07	1.29612e-07	6.92543e-06	1.12998e-11
CX244439	Mm.21623	52585	52585	Dehydrogenase/reductase (SDR family) member 1	Dhrs1	1.02	1.78	1.76	2.12	1.36	1.93	1.66167	0.402115	31.78	49.53	48.87	55.06	40.73	51.95	46.32	8.57381	2.87341e-14	6.52944e-22	1.27707e-21	2.42575e-24	4.3787e-18	5.50458e-23
CX206314	Mm.286399	78829	78829	RIKEN cDNA 0610009M14 gene	0610009M14Rik	1.82	2.04	1.38	2.18	1.14	1.37	1.655	0.417888	43.44	34.56	34.65	36.75	29.1	22.94	33.5733	6.9664	2.85831e-19	1.80509e-15	1.70467e-15	2.16005e-16	4.28726e-13	1.82808e-10
CX235484	Mm.178246	216848	216848	Chromodomain helicase DNA binding protein 3	Chd3	1.76	1.51	1.58	1.45	1.83	1.78	1.65167	0.158672	29.79	27.15	26.67	26.02	31.17	32.23	28.8383	2.58228	2.01865e-13	2.59201e-12	4.26926e-12	8.22635e-12	5.59104e-14	1.97267e-14
CX235874	Mm.40461	17433	17433	Myelin-associated oligodendrocytic basic protein	Mobp	1.64	2.48	1.65	1.89	1.04	1.12	1.63667	0.528873	33.99	42.41	34.16	33.86	20.72	18.67	30.635	9.10166	3.26372e-15	7.7758e-19	2.75771e-15	3.72824e-15	1.57519e-09	1.19282e-08
CX202126	Mm.211275	76441	76441	Dishevelled associated activator of morphogenesis 2	Daam2	1.48	1.91	1.66	1.43	1.48	1.74	1.61667	0.187261	26.57	24.46	29.82	16.67	26.63	22.04	24.365	4.56896	4.72389e-12	3.59389e-11	1.95537e-13	7.6725e-08	4.82055e-12	4.39725e-10
CX222616	Mm.76694	216551	216551	RIKEN cDNA 1110067D22 gene	1110067D22Rik	2.02	2.28	1.49	1.64	0.9	1.22	1.59167	0.507244	31.32	32.22	22.3	22.54	9.68	14.6	22.11	8.9237	4.51624e-14	1.79831e-14	3.0644e-10	2.48707e-10	7.50354e-05	6.43913e-07
CX242529	Mm.370184	14609	14609	Gap junction membrane channel protein alpha 1	Gja1	1.87	1.96	1.88	1.51	1.24	1.01	1.57833	0.390867	39.46	32.13	39.59	24.43	26.94	13.77	29.3867	9.87462	1.48633e-17	1.95503e-14	1.30667e-17	3.92242e-11	3.56736e-12	1.44802e-06
CX238313	Mm.206505	21858; 78135	21858	Tissue inhibitor of metalloproteinase 2	Timp2	1.52	1.68	1.93	1.8	1.09	1.29	1.55167	0.317453	53.95	45.83	61.47	48.09	43.32	37.49	48.3583	8.4042	7.59835e-24	2.62847e-20	3.42525e-27	2.76983e-21	3.31628e-19	1.08906e-16
CX235997	Mm.236553	13030	13030	Cathepsin B	Ctsb	1.48	1.69	1.97	1.72	1.17	1.27	1.55	0.300865	45.64	52.87	54.58	53.53	38.2	43.68	48.0833	6.60037	3.2207e-20	2.29074e-23	4.01703e-24	1.15305e-23	5.39278e-17	2.29497e-19
CX239998	Mm.276408	16560	16560	Kinesin family member 1A	Kif1a	1.89	1.74	1.66	1.32	1.25	1.39	1.54167	0.257637	43.51	39.94	39.5	31.38	30.77	33.06	36.36	5.30541	2.67126e-19	8.95839e-18	1.42196e-17	4.2867e-14	8.27766e-14	8.692e-15
CX237615	Mm.207432	98660	98660	ATPase, Na+/K+ transporting, alpha 2 polypeptide	Atp1a2	1.68	1.26	1.71	1.59	1.69	1.28	1.535	0.209452	22.78	26.73	23.23	33.62	22.91	27.32	26.0983	4.19216	1.91685e-10	3.89288e-12	1.23619e-10	4.70863e-15	1.85932e-10	2.48011e-12
CX208793	Mm.273155	73242	73242	RIKEN cDNA 2610110G12 gene	2610110G12Rik	1.85	1.74	1.1	1.62	1.49	1.4	1.53333	0.267557	38.98	28.58	24.17	26.48	32.98	22.39	28.93	6.14751	2.48612e-17	6.37562e-13	5.10066e-11	5.25133e-12	9.7123e-15	3.11304e-10
CX208563	Mm.248615	16854	16854	Lectin, galactose binding, soluble 3	Lgals3	1.14	1.71	1.1	1.7	1.47	1.9	1.50333	0.326966	11.96	18.26	11.21	18.18	18.48	21.26	16.5583	4.02674	7.24238e-06	1.52411e-08	1.50666e-05	1.75909e-08	1.40984e-08	9.49976e-10
CX209436	Mm.1287	17762	17762	Microtubule-associated protein tau	Mapt	1.77	1.87	1.71	1.57	1.13	0.96	1.50167	0.370751	30.06	33.02	29.03	27.66	17.35	14.28	25.2333	7.56776	1.55554e-13	8.21673e-15	4.22732e-13	1.65442e-12	4.25426e-08	8.79157e-07
CX239885	Mm.348326	67916; 77115	67916	Phosphatidic acid phosphatase type 2B	Ppap2b	1.7	1.7	1.44	1.69	1.19	1.27	1.49833	0.231812	43.76	43.58	38.45	43.51	32.67	34.48	39.4083	4.97545	2.09718e-19	2.44479e-19	3.99617e-17	2.6785e-19	1.27206e-14	2.13528e-15
CX204421	Mm.1541	20648	20648	Syntrophin, acidic 1	Snta1	1.37	1.65	1.47	1.65	1.43	1.36	1.48833	0.131517	18.54	37.5	20.52	37.58	19.93	31.69	27.6267	9.00414	1.1933e-08	9.97639e-17	1.74802e-09	9.50552e-17	3.42144e-09	3.33741e-14
CX236584	Mm.277812	22350	22350	Villin 2	Vil2	1.62	1.61	1.52	1.33	1.53	1.31	1.48667	0.13545	16.42	19.28	14.81	14.41	15.07	14.12	15.685	1.93303	9.41552e-08	5.65111e-09	4.56718e-07	6.99947e-07	3.93223e-07	1.02302e-06
CX238262	Mm.218639	76650	76650	Neoplastic progression 3	Npn3	1.84	1.76	1.88	1.36	0.91	1.15	1.48333	0.404013	41.48	40.68	42.11	32.69	20.43	27.56	34.1583	8.87163	2.0132e-18	4.32516e-18	1.072e-18	1.1847e-14	2.1091e-09	1.95159e-12
CX244108	Mm.30098	54387	54387	Minichromosome maintenance deficient 3 (S. cerevisiae) associated protein	Mcm3ap	1.67	1.41	1.75	1.5	1.41	1.14	1.48	0.216703	45.82	41.26	47.43	43.33	40.68	34.84	42.2267	4.45182	2.68666e-20	2.42563e-18	5.36069e-21	3.19276e-19	4.60452e-18	1.50207e-15
CX204070	Mm.235204	11932	11932	ATPase, Na+/K+ transporting, beta 2 polypeptide	Atp1b2	2.13	1.26	1.95	1.85	1.02	0.65	1.47667	0.58807	51.63	32.2	48.84	44.19	28.9	13.68	36.5733	14.4035	7.95756e-23	1.83369e-14	1.31628e-21	1.3566e-19	5.18267e-13	1.57428e-06
CX230794	Mm.40828	18412; 103846	18412	Sequestosome 1	Sqstm1	1.71	1.67	1.77	1.43	1.17	1.05	1.46667	0.301839	40.3	49.23	41.38	44.34	28.69	34.53	39.745	7.25906	6.46369e-18	8.8586e-22	2.21568e-18	1.16543e-19	6.412e-13	2.03044e-15
CX211148	Mm.32883	74257	74257	Transmembrane 4 superfamily member 17	Tm4sf17	1.29	1.57	1.27	1.63	1.56	1.36	1.44667	0.158072	15.68	23.7	15.28	24.94	20.68	19.88	20.0267	3.98765	1.9376e-07	7.50729e-11	2.88858e-07	2.37269e-11	1.6502e-09	3.6579e-09
CX236187	Mm.235998	20203; 103302	20203	S100 protein, beta polypeptide, neural	S100b	1.09	1.74	1.34	1.4	1.51	1.49	1.42833	0.214794	12.74	19.68	17.99	14.09	21.32	15.7	16.92	3.3194	3.38841e-06	3.83067e-09	2.05479e-08	9.48036e-07	8.83538e-10	2.17811e-07
CX211697	Mm.371589	21960; 96923; 50749	21960	Tenascin R	Tnr	1.25	2	1.36	1.14	1.17	1.52	1.40667	0.322097	25.69	35.32	28.16	18.83	23.77	27.01	26.4633	5.43577	1.12015e-11	8.49736e-16	9.92916e-13	9.31339e-09	8.02379e-11	3.36755e-12
CX238144	Mm.36501	17754	17754	Microtubule-associated protein 1 A	Mtap1a	1.9	1.6	1.63	1.11	1.14	1.03	1.40167	0.355382	38.57	42.1	33.82	30.63	23.3	28.41	32.805	6.85644	3.57612e-17	1.06394e-18	3.84862e-15	8.96442e-14	1.26562e-10	8.51419e-13
CX236812	Mm.261920	69551	69551	RIKEN cDNA 2310022B05 gene	2310022B05Rik	1.7	1.67	1.18	1.56	1.13	1.16	1.4	0.271072	32.55	19.26	21.81	17.53	20.65	10.37	20.3617	7.20835	1.34422e-14	5.76303e-09	4.9568e-10	3.32734e-08	1.6915e-09	4.01527e-05
CX201146	Mm.275387	72301	72301	RIKEN cDNA 1810041L15 gene	1810041L15Rik	1.37	1.61	1.24	1.63	1.24	1.24	1.38833	0.186485	22.52	23.63	19.87	24.1	19.97	16.64	21.1217	2.83182	2.46976e-10	8.03382e-11	3.28402e-09	5.39976e-11	3.30768e-09	8.71428e-08
CX242086	Mm.268902	12890	12890	Complexin 2	Cplx2	1.54	1.47	1.49	1.5	1.13	1.18	1.385	0.180305	34.7	40.97	33.6	41.6	25.32	34.31	35.0833	5.92263	1.62311e-15	3.25379e-18	4.75727e-15	1.77849e-18	1.7403e-11	2.53756e-15
CX239516	Mm.9277	27226	27226	Phospholipase A2, group VII (platelet-activating factor acetylhydrolase, plasma)	Pla2g7	1.42	1.78	1.22	1.55	0.9	1.43	1.38333	0.299644	41.13	42.84	36.43	38.63	27.47	36.14	37.1067	5.39697	2.85024e-18	5.11218e-19	2.95707e-16	3.36495e-17	2.12731e-12	4.12857e-16
CX243066	Mm.2381	11803	11803	Amyloid beta (A4) precursor-like protein 1	Aplp1	1.72	1.86	1.24	1.38	1.04	1.06	1.38333	0.341624	37.54	39.18	27.28	30.06	22.85	22.31	29.87	7.19282	1.02764e-16	1.89415e-17	2.48381e-12	1.57063e-13	2.02474e-10	3.38533e-10
CX242118	Mm.32780	170790	170790	Megalencephalic leukoencephalopathy with subcortical cysts 1 homolog (human)	Mlc1	1.35	1.71	1.38	1.7	1.01	1.15	1.38333	0.283525	45.91	42.52	46.53	42.25	36.65	30.2	40.6767	6.22089	2.44627e-20	6.98808e-19	1.3266e-20	9.36871e-19	2.49063e-16	1.4523e-13
CX210927	Mm.297949	67350; 241296	67350	Leucine rich repeat containing 8	1700084E18Rik	1.17	1.83	1.37	1.75	0.94	1.22	1.38	0.347218	36.46	25.82	41.36	24.71	29.72	14.95	28.8367	9.32415	2.86306e-16	9.48958e-12	2.25206e-18	2.97941e-11	2.33188e-13	4.5622e-07
CX243259	Mm.283273	320614	320614	RIKEN cDNA A330033J07 gene	A330033J07Rik	1.27	1.81	1.56	1.25	1.22	1.15	1.37667	0.254846	26.56	32.16	32.78	21.29	25.45	19.15	26.2317	5.53741	4.77026e-12	1.8975e-14	1.06831e-14	8.44717e-10	1.54278e-11	7.51598e-09
CX209688	Mm.38901	56473	56473	Fatty acid desaturase 2	Fads2	1.5	1.47	1.34	1.71	1.05	1.13	1.36667	0.246306	24.11	30.28	20.9	34.92	14.67	22.5	24.5633	7.15125	5.23092e-11	1.20922e-13	1.208e-09	1.31413e-15	5.82094e-07	2.79308e-10
CX199788	Mm.182434	14314	14314	Follistatin-like 1	Fstl1	1.17	1.68	1.71	1.13	1.43	1.01	1.355	0.297035	26.19	42.77	37.75	30.45	32.26	27.1	32.7533	6.41695	6.83764e-12	5.46555e-19	8.01998e-17	1.06803e-13	1.90629e-14	3.07946e-12
CX239473	Mm.2632	17035	17035	Latexin	Lxn	0.93	1.87	1.21	1.45	1.15	1.48	1.34833	0.326583	31.48	34.64	39.58	26.97	37.95	27.59	33.035	5.26157	3.85748e-14	1.66617e-15	1.30938e-17	3.23837e-12	6.86817e-17	1.90578e-12
CX210644	Mm.246009	13731	13731	Epithelial membrane protein 2	Emp2	1.54	1.43	1.65	1.02	1.23	1.11	1.33	0.249399	23.03	24.96	25.08	15.75	17.15	17.93	20.65	4.18387	1.49771e-10	2.19211e-11	2.03955e-11	1.88475e-07	5.18072e-08	2.47583e-08
CX239861	Mm.370228	58187	58187	Claudin 10	Cldn10	1.34	1.77	1.24	1.3	1.27	1.05	1.32833	0.238614	24.45	22.85	22.3	14.55	23.03	9.64	19.47	5.96226	3.75158e-11	1.72057e-10	3.0753e-10	6.07921e-07	1.6549e-10	8.21984e-05
CX200636	Mm.31525	71784	71784	RIKEN cDNA 1110007C02 gene	1110007C02Rik	1.48	1.68	1.1	1.6	0.94	1.16	1.32667	0.300577	37.05	28.69	28.03	27.29	23.42	18.38	27.1433	6.19679	1.59668e-16	5.72449e-13	1.13416e-12	2.38556e-12	1.12177e-10	1.59238e-08
CX209337	Mm.100144	20200	20200	S100 calcium binding protein A6 (calcyclin)	S100a6	1.08	1.16	1.85	1.45	1.26	1.11	1.31833	0.292808	31.06	25.79	47.68	32.41	35.72	24.61	32.8783	8.35823	5.82931e-14	9.72806e-12	4.19643e-21	1.55505e-14	6.26746e-16	3.5608e-11
CX211232	Mm.170983	98402; 70609	98402	SH3-domain binding protein 4	Sh3bp4	0.86	1.23	1.39	1.57	1.23	1.55	1.305	0.263344	39.07	46.44	54.21	54.18	50.22	53.79	49.6517	6.01697	2.18899e-17	1.42854e-20	5.87916e-24	5.98097e-24	3.22966e-22	8.46796e-24
CX239919	Mm.306021	22239	22239	UDP-glucuronosyltransferase 8	Ugt8	1.29	1.86	1.39	1.25	0.87	1.06	1.28667	0.336373	35.07	48.28	37.44	35.65	23.66	30.68	35.13	8.12276	1.12504e-15	2.27558e-21	1.08392e-16	6.3808e-16	8.87146e-11	9.0973e-14
CX234515	Mm.281895	66961	66961	RIKEN cDNA 2310043N10 gene	2310043N10Rik	1.07	1.4	1.32	1.19	1.55	1.17	1.28333	0.175005	25.31	34.2	31.57	29.23	36.52	28.94	30.9617	4.01943	1.62405e-11	2.55958e-15	3.50281e-14	3.53918e-13	2.84214e-16	5.0441e-13
CX243447	Mm.236443	14104	14104	Fatty acid synthase	Fasn	1.53	1.18	1.22	1.31	1.25	1.18	1.27833	0.132577	44.71	44.42	37.7	47.95	38.54	44.65	42.995	4.00367	8.09251e-20	1.06326e-19	8.414e-17	3.16621e-21	3.82302e-17	8.73705e-20
CX238256	Mm.2386	20255	20255	Secretogranin III	Scg3	0.91	1.44	1.43	1.51	0.94	1.25	1.24667	0.263717	17.18	30.33	29.89	31.81	18.08	26.22	25.585	6.43694	4.48751e-08	1.14586e-13	1.82481e-13	2.80975e-14	2.08169e-08	7.29908e-12
CX232028	Mm.44106	27360	27360	Adducin 3 (gamma)	Add3	1.35	1.75	1.67	1.05	0.72	0.94	1.24667	0.413118	31.19	48.32	37.75	32.17	13.8	28.93	32.0267	11.3203	5.10963e-14	2.19128e-21	8.04219e-17	1.97301e-14	1.36213e-06	5.08924e-13
CX238951	Mm.260661	71883	71883	RIKEN cDNA 2310002F18 gene	2310002F18Rik	0.97	1.34	1.13	1.49	1.03	1.41	1.22833	0.214328	34.04	29.58	38.66	32.87	35.83	31.23	33.7017	3.25633	3.10296e-15	2.39143e-13	3.28129e-17	9.89538e-15	5.60514e-16	5.28556e-14
CX239678	Mm.196239	66734	66734	Microtubule-associated protein 1 light chain 3 alpha	Map1lc3a	1.24	1.19	1.32	1.18	1.33	1.1	1.22667	0.0884685	22.68	19.52	24.47	19.39	24.73	17.44	21.3717	3.01342	2.1227e-10	4.44132e-09	3.70133e-11	5.41614e-09	3.11363e-11	3.97087e-08
CX225829	Mm.259477	64540	64540	Transmembrane 4 superfamily member 7	Tm4sf7	1.06	1.23	1.34	1.12	1.15	1.41	1.21833	0.134969	29.37	30.2	36.51	27.48	31.96	34.38	31.65	3.34241	3.03874e-13	1.30336e-13	2.72781e-16	1.96812e-12	2.56872e-14	2.35516e-15
CX242183	Mm.335329	75033	75033	RIKEN cDNA 4930486G11 gene	4930486G11Rik	1.22	1.15	1.17	1.23	1.28	1.25	1.21667	0.0488535	36.36	29.1	35.06	31.06	37.97	31.5	33.5083	3.46142	3.15415e-16	3.81506e-13	1.13209e-15	5.84773e-14	6.74602e-17	4.04504e-14
CX213444	Mm.252497	16561; 399579	16561	Kinesin family member 1B	Kif1b	1.1	1.5	1.67	0.79	1.08	1.11	1.20833	0.319713	31.28	31.49	44.08	13.73	30.75	22.68	29.0017	10.1487	4.68452e-14	3.68985e-14	1.52456e-19	1.35327e-06	8.4727e-14	2.35052e-10
CX243176	Mm.359888	319903	319903	RIKEN cDNA 9630013A20 gene	9630013A20Rik	1.33	1.74	1.19	0.93	0.97	1.04	1.2	0.303315	22.17	35	19.21	16.98	14.05	20.03	21.24	7.28877	3.47308e-10	1.17297e-15	6.25274e-09	5.67395e-08	1.07198e-06	3.17089e-09
CX240502	Mm.982	13609	13609	Endothelial differentiation sphingolipid G-protein-coupled receptor 1	Edg1	1.21	1.46	1.46	0.91	0.97	1.13	1.19	0.235202	25.93	39.8	31.4	25.21	19.7	31.96	29	6.94897	8.843e-12	1.02792e-17	4.1464e-14	1.82107e-11	4.28216e-09	2.57331e-14
CX204148	Mm.27064	71779	71779	C-mir, cellular modulator of immune recognition	Mir	1.37	1.77	1.23	0.98	0.66	1.08	1.18167	0.376054	30.41	31.4	27.1	14.63	10.93	17.39	21.9767	8.75453	1.09701e-13	4.01381e-14	2.81751e-12	5.62108e-07	2.22071e-05	4.18524e-08
CX242681	Mm.18539	68943	68943	PTEN induced putative kinase 1	Pink1	1.17	1.51	0.98	1.17	0.97	1.19	1.165	0.195934	20.76	36.91	16.09	29.07	15.95	29.71	24.7483	8.47921	1.37425e-09	1.77496e-16	1.3164e-07	4.11966e-13	1.67478e-07	2.36223e-13
CX212660	Mm.9394	18032	18032	Nuclear factor I/X	Nfix	1.36	1.05	1.44	1.21	1.07	0.86	1.165	0.214919	25.62	19.08	27.35	22.92	19.01	14.07	21.3417	4.90559	1.20145e-11	6.82826e-09	2.20063e-12	1.7059e-10	8.45165e-09	1.07233e-06
CX239981	Mm.245154	56363; 77664	56363	Transmembrane protein with EGF-like and two follistatin-like domains 2	Tmeff2	1.15	1.54	1.17	1.3	0.82	1	1.16333	0.247117	37.58	33.9	37.96	28.78	27.27	21.17	31.11	6.56575	9.48042e-17	3.43427e-15	6.52882e-17	5.48534e-13	2.58318e-12	1.03642e-09
CX237790	Mm.209349	65098	65098	Zinc finger, A20 domain containing 3	Za20d3	1.23	1.14	1.42	0.84	1.34	0.99	1.16	0.217532	36.66	38.72	41.09	29.13	39.34	34.42	36.56	4.30603	2.36057e-16	3.00559e-17	2.94069e-18	3.88424e-13	1.7346e-17	2.27605e-15
CX203275	Mm.334160	233744	233744	Spondin 1, (f-spondin) extracellular matrix protein	Spon1	0.77	1.48	0.97	1.27	1.09	1.32	1.15	0.257915	17.81	28.26	24.25	23.77	27.78	24.93	24.4667	3.75302	2.43827e-08	8.70779e-13	4.57761e-11	7.46653e-11	1.55946e-12	2.58415e-11
CX240806	Mm.239354	12750	12750	CDC like kinase 4	Clk4	1.26	1.2	1.41	1.18	1.07	0.77	1.14833	0.216279	30.32	25.9	33.63	25.33	25.58	13.97	25.7883	6.66283	1.20007e-13	8.81136e-12	4.63451e-15	1.61835e-11	1.35622e-11	1.18601e-06
CX222492	Mm.241056	12583	12583	Cysteine dioxygenase 1, cytosolic	Cdo1	0.79	1.29	1.26	1.39	1.05	1.07	1.14167	0.216741	18.65	34.35	31.93	36.75	26.46	28.74	29.48	6.47347	1.07676e-08	2.22394e-15	2.47498e-14	2.15578e-16	5.72371e-12	6.11044e-13
CX214445	Mm.44245	11517	11517	Adenylate cyclase activating polypeptide 1 receptor 1	Adcyap1r1	1.15	1.33	1.23	0.89	0.96	1.25	1.135	0.173868	22.37	29.31	24.21	17.94	17.53	27.65	23.1683	4.87143	2.87031e-10	3.12475e-13	4.73439e-11	2.22185e-08	3.58241e-08	1.79142e-12
CX243933	Mm.317293	320840	320840	Neuronal growth regulator 1	Negr1	0.96	1.24	1.06	1.36	0.97	1.18	1.12833	0.159301	20.83	30.77	23.68	33.44	21.19	29.21	26.52	5.32983	1.27884e-09	7.42906e-14	8.00455e-11	5.66955e-15	1.00223e-09	3.85764e-13
CX206417	Mm.286394	59092; 66751	59092	Poly(rC) binding protein 4	Pcbp4	1.23	1.27	1.09	1.28	0.97	0.92	1.12667	0.157056	42.31	44.44	38.37	44.86	34.86	34.6	39.9067	4.62285	8.84466e-19	1.04566e-19	4.36464e-17	6.9301e-20	1.47125e-15	1.9005e-15
CX210059	Mm.46438	68481	68481	Myelin protein zero-like 1	Mpzl1	1.36	1.74	0.91	1.13	0.66	0.95	1.125	0.381195	29.34	28.39	18.04	16.25	10.17	12.03	19.0367	8.12544	3.14548e-13	7.63912e-13	1.96335e-08	1.15789e-07	4.67023e-05	7.91889e-06
CX243440	Mm.261514	210108	210108	RIKEN cDNA D130043K22 gene	D130043K22Rik	1.29	0.93	1.19	1.21	1.1	1.02	1.12333	0.132916	43.23	27.07	40.57	35.13	38.19	29.74	35.655	6.27581	3.53371e-19	2.80681e-12	4.9309e-18	1.07087e-15	5.44107e-17	2.29936e-13
CX236558	Mm.23671	66995	66995	RIKEN cDNA 1500031H04 gene	1500031H04Rik	1.16	1.5	1.12	1.34	0.65	0.87	1.10667	0.308783	37.05	42.55	35.96	39.04	19.86	26.15	33.435	8.61737	1.60397e-16	6.78479e-19	4.67771e-16	2.25295e-17	3.66522e-09	7.81603e-12
CX237852	Mm.331129	18008	18008	Nestin	Nes	1.28	1.07	1.22	1.12	1.08	0.86	1.105	0.145568	35.92	28.9	34.31	30.35	30.71	22.6	30.465	4.66737	4.8976e-16	4.65855e-13	2.36967e-15	1.1744e-13	8.79759e-14	2.55458e-10
CX238227	Mm.19073	68120; 26921; 98748	68120	RIKEN cDNA 9430080K19 gene	9430080K19Rik	1.05	1.58	0.95	0.88	0.93	1.23	1.10333	0.264399	18.79	36.2	16.03	19.2	15.68	28.66	22.4267	8.22959	9.38962e-09	3.56968e-16	1.38749e-07	6.5132e-09	2.17872e-07	6.64633e-13
CX212224	Mm.144143	67886; 98661	67886	RIKEN cDNA 4930541M15 gene	4930541M15Rik	0.97	1.16	1.32	0.72	1.2	1.25	1.10333	0.22169	23.35	27.03	32.38	13.95	29.62	29.28	25.935	6.60042	1.10507e-10	2.89892e-12	1.58405e-14	1.088e-06	2.56158e-13	3.60366e-13
CX205658	Mm.2095	22722	22722	Zinc finger protein 64	Zfp64	0.88	1.19	1.07	1.29	1	1.17	1.1	0.147241	24.41	28.33	30.11	30.72	28.29	27.88	28.29	2.21095	3.91131e-11	8.11119e-13	1.47403e-13	8.15296e-14	9.51111e-13	1.4219e-12
CX237636	Mm.28639	102693	102693	Pleckstrin homology-like domain, family B, member 1	Phldb1	0.87	1.18	1.05	1.27	0.93	1.29	1.09833	0.176456	19.71	29.15	25.01	31.43	21.64	31.75	26.4483	5.11503	3.81747e-09	3.66059e-13	2.17572e-11	4.07024e-14	6.40051e-10	3.15049e-14
CX240594	Mm.275906	380836	380836	MRS2-like, magnesium homeostasis factor (S. cerevisiae)	Mrs2l	1.3	1.09	1.32	0.88	1.15	0.83	1.095	0.205985	43.12	36.36	43.74	29.83	39.36	28.17	36.7633	6.60156	3.94521e-19	3.05211e-16	2.11986e-19	1.97053e-13	1.69693e-17	1.06989e-12
CX241838	Mm.221275	104001	104001	Reticulon 1	Rtn1	0.96	1.14	1.12	1.08	1.24	1.01	1.09167	0.0992807	21.44	36.19	25.78	34.49	29.04	32.55	29.915	5.60248	7.08064e-10	3.6099e-16	1.01974e-11	2.01178e-15	4.54025e-13	1.42923e-14
CX203070	Mm.28405	20393	20393	Serum/glucocorticoid regulated kinase	Sgk	1.04	1.61	1.07	1	0.71	1.09	1.08667	0.291799	24.88	23.42	25.8	11.02	14.61	13.11	18.8067	6.59956	2.4689e-11	9.8699e-11	1.00839e-11	1.89125e-05	6.19539e-07	2.74408e-06
CX240890	Mm.22524	105859	105859	Expressed sequence AI481750	AI481750	1.56	0.98	1.06	1.02	0.97	0.91	1.08333	0.238886	26.08	35.27	15.36	36.57	13.43	33.06	26.6283	10.1622	7.63372e-12	8.91773e-16	2.67274e-07	2.58572e-16	1.95512e-06	8.69826e-15
CX243189	Mm.28357	67443	67443	Microtubule-associated protein 1 light chain 3 beta	Map1lc3b	0.97	1.5	0.74	1.06	0.96	1.17	1.06667	0.255317	33.07	24.83	24.98	15.43	32.94	17.99	24.8733	7.33248	8.07768e-15	2.49455e-11	2.23555e-11	2.57973e-07	9.78492e-15	2.33616e-08
CX225255	Mm.212991	70186	70186	RIKEN cDNA 2310056P07 gene	2310056P07Rik	1.21	1.23	1.35	0.98	0.75	0.88	1.06667	0.232436	40.58	42.61	44.02	35.52	26.09	32.41	36.8717	6.86668	4.88723e-18	6.36663e-19	1.61518e-19	7.24239e-16	8.19073e-12	1.65671e-14
CX202128	Mm.6826	11302	11302	Apoptosis-associated tyrosine kinase	Aatk	1.57	1.36	0.94	0.87	0.87	0.77	1.06333	0.322718	36.76	25.4	21.33	13.36	19.49	10.46	21.1333	9.3753	2.14322e-16	1.43224e-11	7.87914e-10	1.93982e-06	5.28358e-09	3.67173e-05
CX204401	Mm.2556	12009	12009	5-azacytidine induced gene 1	Azi1	0.83	0.91	1.16	1.29	0.91	1.28	1.06333	0.204516	22.21	15.63	32.03	25.38	24.83	25.2	24.2133	5.31981	3.34254e-10	1.96802e-07	2.23876e-14	1.5401e-11	2.81765e-11	1.98117e-11
CX236295	Mm.273755	52635; 71921	52635	DNA segment, Chr 12, ERATO Doi 551, expressed	D12Ertd551e	1.2	1.15	1.33	0.89	0.93	0.86	1.06	0.19308	40.35	38.34	43.66	30.28	32.49	29.45	35.7617	5.8425	6.13652e-18	4.36137e-17	2.29765e-19	1.26295e-13	1.52372e-14	3.04694e-13
CX238450	Mm.39752	72948	72948	RIKEN cDNA 2900041A09 gene	2900041A09Rik	1.19	1.79	1.37	0.71	0.64	0.66	1.06	0.470064	29.8	46.58	34.16	18.76	12.95	16.84	26.515	12.7248	2.00984e-13	1.24284e-20	2.76429e-15	1.00064e-08	3.11193e-06	7.16442e-08
CX240889	Mm.288697	74011; 104750	74011	Solute carrier family 25, member 27	Slc25a27	1.29	0.97	1.21	0.87	1.2	0.8	1.05667	0.203339	16.32	37.25	14.68	33.86	14.44	31.36	24.6517	10.5985	1.04418e-07	1.26949e-16	5.16425e-07	3.7252e-15	7.32299e-07	4.63159e-14
CX209939	Mm.359971	72986; 75501	72986	RIKEN cDNA 2900078E11 gene	2900078E11Rik	1.37	1.5	0.77	0.78	0.93	0.95	1.05	0.310032	24.81	28.31	9.85	10.93	14.48	15.6	17.33	7.54369	2.63186e-11	8.30301e-13	5.63202e-05	2.06036e-05	7.05264e-07	2.4168e-07
CX239921	Mm.265917	21833	21833	Thyroid hormone receptor alpha	Thra	1.19	1.19	0.77	1.36	0.67	1.09	1.045	0.26816	29.22	27.28	17.11	31.36	13.72	24.79	23.9133	7.01293	3.54371e-13	2.28319e-12	4.8257e-08	4.3694e-14	1.47595e-06	2.97254e-11
CX200015	Mm.202749	74388; 319972; 76430	74388	Dipeptidylpeptidase 8	Dpp8	1.13	1.39	0.91	0.8	0.96	1.07	1.04333	0.206074	32.51	33.4	25.96	17.66	27.59	25.58	27.1167	5.6907	1.39545e-14	5.64135e-15	8.56813e-12	2.9356e-08	1.88885e-12	1.36861e-11
CX216541	Mm.274890	71885	71885	RIKEN cDNA 2310003H01 gene	2310003H01Rik	0.93	0.87	1.09	1.36	0.88	1.08	1.035	0.185984	18.76	10.04	23.37	21.55	17.42	15.5	17.7733	4.72561	9.64838e-09	4.49854e-05	1.07819e-10	6.51565e-10	4.00137e-08	2.65584e-07
CX237439	Mm.28160	76742; 97912; 107644	76742	Sorting nexin family member 27	Snx27	1.01	1.1	1.06	0.97	1.04	0.99	1.02833	0.0479236	27.23	28.27	28.69	24.75	28.24	25.43	27.1017	1.64468	2.47915e-12	8.59575e-13	5.93548e-13	2.86986e-11	9.94674e-13	1.5832e-11
CX237099	Mm.331185	67860	67860	S100 calcium binding protein A16	S100a16	0.65	1.33	0.77	1.34	0.76	1.31	1.02667	0.331461	16.36	36.46	20.87	36.67	20.6	36.06	27.8367	9.51452	1.00176e-07	2.77719e-16	1.2361e-09	2.33766e-16	1.77523e-09	4.49954e-16
CX242161	Mm.159402	75029	75029	Purine-rich element binding protein G	Purg	0.81	1.19	0.96	1.18	0.91	1.11	1.02667	0.15629	23.66	30.2	28.4	29.91	27.02	28.22	27.9017	2.38472	8.15463e-11	1.30646e-13	7.86908e-13	1.81732e-13	3.30814e-12	1.02065e-12
CX241205	Mm.272264	20908	20908	Syntaxin 3	Stx3	0.73	1.1	1.14	0.93	1.2	1.01	1.01833	0.170577	26.98	34.88	40.62	29.91	42.24	32.45	34.5133	5.98876	3.15803e-12	1.32088e-15	4.69239e-18	1.82013e-13	9.71424e-19	1.58748e-14
CX243188	Mm.218141	18627	18627	Period homolog 2 (Drosophila)	Per2	1.13	1.52	1	0.72	0.67	1.02	1.01	0.308026	35.71	45.98	32.03	23.33	20.39	33.53	31.8283	9.17966	6.00272e-16	2.25969e-20	2.23105e-14	1.14937e-10	2.18543e-09	5.44085e-15
CX238041	Mm.41911	13116	13116	Cytochrome P450, family 46, subfamily a, polypeptide 1	Cyp46a1	1.11	1.61	0.83	0.65	0.92	0.91	1.005	0.331647	20.27	36.65	12.77	11.42	15.24	20.02	19.395	9.20485	2.21871e-09	2.3094e-16	3.29638e-06	1.28624e-05	3.35505e-07	3.19151e-09
CX242518	Mm.28771	105501	105501	Abhydrolase domain containing 4	Abhd4	1.24	1.28	1.08	1.1	0.66	0.67	1.005	0.2745	38.95	43.24	34.57	38.52	20.29	23.46	33.1717	9.22577	2.45496e-17	3.4173e-19	1.83256e-15	3.75889e-17	2.39873e-09	1.09771e-10
CX209514	Mm.15312	22117	22117	Thiosulfate sulfurtransferase, mitochondrial	Tst	0.74	1.21	0.83	1.4	0.8	1	0.996667	0.260973	20.81	19.55	24.11	23.67	23.34	14.79	21.045	3.54872	1.31299e-09	4.30798e-09	5.24542e-11	8.24589e-11	1.22267e-10	5.32059e-07
CX217844	Mm.39253	26414; 319641; 72975	26414	Mitogen activated protein kinase 10	Mapk10	1.12	1.34	1.16	0.94	0.67	0.72	0.991667	0.263091	40.86	27.75	42.04	17.7	25.34	11.2	27.4817	12.2992	3.72761e-18	1.43982e-12	1.15065e-18	2.81489e-08	1.72245e-11	1.79235e-05
CX204515	Mm.279818	76982	76982	RIKEN cDNA 3110035E14 gene	3110035E14Rik	0.74	1.07	0.98	1.06	0.97	1.13	0.991667	0.137028	26.45	24.89	35.01	24.8	34.82	26.58	28.7583	4.82769	5.32363e-12	2.34912e-11	1.19775e-15	2.7327e-11	1.52221e-15	5.12441e-12
CX207235	Mm.323358	223693	223693	RIKEN cDNA 4732495E13 gene	4732495E13Rik	1.18	1.2	0.97	0.77	0.94	0.87	0.988333	0.170812	42.15	33.56	36	20.55	34.9	23.92	31.8467	8.07606	1.03184e-18	4.82086e-15	4.49679e-16	1.73231e-09	1.40864e-15	6.96258e-11
CX242549	Mm.272414	50907	50907	Prolactin regulatory element binding	Preb	0.84	0.96	1.06	1.1	0.87	1.07	0.983333	0.110393	37.89	44.51	45.38	48.9	39.23	47.94	43.975	4.51175	6.99202e-17	9.74827e-20	4.17399e-20	1.23122e-21	1.9406e-17	3.20998e-21
CX213562	Mm.3758	12927	12927	Breast cancer anti-estrogen resistance 1	Bcar1	1.25	1.01	0.81	1.15	0.84	0.82	0.98	0.188043	34.03	24.36	21.48	28.03	22.5	18.48	24.8133	5.51495	3.12994e-15	3.93586e-11	6.8048e-10	1.14706e-12	2.76957e-10	1.44599e-08
CX240573	Mm.297197	192216	192216	Transmembrane 4 superfamily member 10	Tm4sf10	0.85	1.21	1.39	0.84	0.83	0.75	0.978333	0.258025	23.77	42.25	38.53	30.83	22.99	27.67	31.0067	7.88434	7.26424e-11	9.16266e-19	3.70923e-17	7.35359e-14	1.71611e-10	1.75881e-12
CX235958	Mm.252080	110208	110208	Phosphogluconate dehydrogenase	Pgd	1.06	1.06	1.15	0.97	0.84	0.73	0.968333	0.156897	34.33	39.77	36.7	37.04	27.21	28.64	33.9483	4.99502	2.32875e-15	1.06251e-17	2.25924e-16	1.62339e-16	2.75047e-12	6.78394e-13
CX241659	Mm.347445	15586; 56441	15586	Hyaluronidase 1	Hyal1	0.78	0.83	1.06	1.24	0.71	1.15	0.961667	0.217386	20.17	21.51	29.01	33.38	17.62	31.2	25.4817	6.53186	2.4507e-09	6.42084e-10	4.3137e-13	5.97249e-15	3.2804e-08	5.4208e-14
CX241567	Mm.275426	70790; 52542	70790	RIKEN cDNA 4432411E13 gene	4432411E13Rik	0.85	1	1.31	0.71	0.9	0.97	0.956667	0.201163	34.7	36.56	48.36	26.25	36.66	35.78	36.385	7.06301	1.62155e-15	2.50377e-16	2.11525e-21	6.59805e-12	2.47585e-16	5.90151e-16
CX236771	Mm.30602	216825	216825	Ubiquitin specific protease 22	Usp22	0.84	1.17	0.95	1.13	0.72	0.89	0.95	0.172858	25.62	25.67	29.22	24.59	21.39	18.16	24.1083	3.84336	1.1933e-11	1.09484e-11	3.54296e-13	3.33296e-11	8.18618e-10	1.9684e-08
CX243261	Mm.335754	14670	14670	Guanine nucleotide binding protein, related sequence 1	Gna-rs1	1.08	0.75	0.91	1.06	1	0.88	0.946667	0.124847	32.85	16.94	27.83	26.71	30.65	21.48	26.0767	5.914	1.00392e-14	5.52391e-08	1.37407e-12	4.17657e-12	9.32998e-14	7.65298e-10
CX239865	Mm.35059	99168; 11855	99168	Rho GTPase activating protein 5	AU014947	0.81	1.33	1.02	0.85	0.73	0.9	0.94	0.214103	16.27	28.97	22.34	16.3	13.63	17.94	19.2417	5.56614	1.09136e-07	4.36418e-13	2.95394e-10	1.10804e-07	1.61405e-06	2.43959e-08
CX236484	Mm.22699	20363	20363	Selenoprotein P, plasma, 1	Sepp1	1	1.26	0.94	0.62	0.91	0.88	0.935	0.206277	34.74	33.77	32.76	13.66	31.69	23.07	28.2817	8.3001	1.56371e-15	3.90153e-15	1.09139e-14	1.4436e-06	3.35711e-14	1.61103e-10
CX238686	Mm.207683	75612	75612	Glucosamine (N-acetyl)-6-sulfatase	Gns	0.83	1.06	0.98	0.94	0.79	1.01	0.935	0.105214	18.05	32.89	22.9	29.37	16.87	31.49	25.2617	6.95511	1.92282e-08	9.33531e-15	1.70833e-10	3.08728e-13	6.8425e-08	4.06863e-14
CX231403	Mm.4929	18044	18044	Nuclear transcription factor-Y alpha	Nfya	0.89	0.78	1.02	1.17	0.87	0.87	0.933333	0.139236	28.89	27.17	32.73	39.63	28	30.32	31.1233	4.60352	4.86797e-13	2.52122e-12	1.1241e-14	1.25578e-17	1.26163e-12	1.28777e-13
CX243465	Mm.123110	20742	20742	Spectrin beta 2	Spnb2	1.07	1.16	1.2	0.73	0.72	0.7	0.93	0.237655	39.63	40.85	43.29	26.4	27.72	25.59	33.9133	8.15849	1.25494e-17	3.64409e-18	3.31652e-19	5.66723e-12	1.6553e-12	1.35969e-11
CX243648	Mm.259315	268860	268860	4-aminobutyrate aminotransferase	Abat	0.93	1.19	0.77	0.8	0.76	1.13	0.93	0.189209	28.01	39.29	22.58	26.96	22.28	37.62	29.4567	7.35464	1.1539e-12	1.70162e-17	2.32531e-10	3.28369e-12	3.44039e-10	9.59695e-17
CX244052	Mm.29984	77582	77582	RIKEN cDNA 5730589L02 gene	5730589L02Rik	0.89	0.96	0.78	0.94	0.83	1.18	0.93	0.139714	12.45	21.5	9.46	20.77	10.86	27.35	17.065	7.16678	4.46339e-06	6.44664e-10	8.24682e-05	1.40515e-09	2.39506e-05	2.3934e-12
CX240681	Mm.28955	67739	67739	RIKEN cDNA 4930570C03 gene	4930570C03Rik	0.94	0.79	1.23	1.01	0.83	0.73	0.921667	0.182035	21.18	20.64	28.98	27.85	17.96	18.55	22.5267	4.73339	9.09238e-10	1.49696e-09	4.46746e-13	1.37007e-12	2.34756e-08	1.35107e-08
CX218994	Mm.360041	18190	18190	Neurexin II	Nrxn2	1.33	0.96	0.83	0.84	0.65	0.88	0.915	0.227398	29.04	19.62	15.71	16.22	10.17	17.35	18.0183	6.23936	4.20325e-13	4.02887e-09	1.8937e-07	1.18802e-07	4.66092e-05	4.35875e-08
CX239311	Mm.8180	22240; 78525	22240	Dihydropyrimidinase-like 3	Dpysl3	0.94	0.89	0.87	0.83	0.87	1.09	0.915	0.0928978	24.94	22.18	22.62	20.32	22.86	28.37	23.5483	2.78623	2.31805e-11	3.33102e-10	2.24355e-10	2.17702e-09	1.95629e-10	8.84501e-13
CX237906	Mm.320317	13047; 70298; 320899	13047	RIKEN cDNA 2600010L24 gene	Cutl1	1.07	0.88	1.05	0.77	0.92	0.79	0.913333	0.126596	20.97	12.89	20.56	9.65	17.08	10.31	15.2433	5.01191	1.12098e-09	2.84023e-06	1.68454e-09	7.18652e-05	5.5257e-08	4.25622e-05
	Mm.347916	56309; 97127	56309	C-myc binding protein	Mycbp	0.92	0.74	0.67	1.22	0.88	1.05	0.913333	0.201561	17.16	16.12	9.54	30.19	16.14	25.79	19.1567	7.49032	4.57431e-08	1.22794e-07	7.64991e-05	1.37291e-13	1.39538e-07	1.10865e-11
CX206891	Mm.277626	22200; 319310	22200	Ubiquitin-activating enzyme E1C	Ube1c	0.88	0.99	1.12	0.64	0.92	0.91	0.91	0.157734	21.9	26.99	28.78	14.81	23.3	24.59	23.395	4.8846	4.53658e-10	3.01292e-12	5.44905e-13	4.74016e-07	1.26498e-10	3.61957e-11
CX238261	Mm.328872	224624	224624	Rab40c, member RAS oncogene family	Rab40c	0.85	1.12	1.02	0.8	0.8	0.84	0.905	0.133229	21.16	29.32	26.38	19.76	19.51	21.18	22.885	4.01654	9.35219e-10	3.10043e-13	5.70836e-12	3.77707e-09	5.17308e-09	1.02862e-09
CX222960	Mm.27407	19691	19691	RecQ protein-like	Recql	0.95	0.77	1.16	0.95	0.89	0.7	0.903333	0.160955	14.2	17.88	19.29	23.88	12.83	15.72	17.3	3.992	8.19276e-07	2.19714e-08	5.80666e-09	6.7193e-11	3.51564e-06	2.15625e-07
CX239647	Mm.2931	14251	14251	Flotillin 1	Flot1	0.8	0.73	0.97	1.08	0.78	1.02	0.896667	0.144868	24.62	22.41	30.39	33.9	23.81	32.14	27.8783	4.85389	3.18528e-11	2.66991e-10	1.11538e-13	3.59336e-15	7.71946e-11	2.15376e-14
CX212781	Mm.254914	72543	72543	RIKEN cDNA 2610528K11 gene	2610528K11Rik	1.37	1.06	0.84	0.69	0.69	0.71	0.893333	0.273545	33.1	24.86	18.97	13.37	13.79	14.23	19.72	7.89473	7.8426e-15	2.43066e-11	7.927e-09	1.92446e-06	1.36861e-06	9.24529e-07
CX243413	Mm.260543	373070	373070	MiRNA containing gene	Mirg	0.98	0.84	1.11	0.74	0.99	0.68	0.89	0.164682	33.8	32.53	37.56	28.85	33.88	26.42	32.1733	3.97108	3.93649e-15	1.32656e-14	9.69059e-17	5.15774e-13	3.8723e-15	5.99728e-12
CX206039	Mm.260722	107351; 77823; 107086	107351	Ankyrin repeat domain 15	D330024H06Rik	1.03	0.94	0.77	0.69	0.96	0.9	0.881667	0.127345	21.51	18.19	13.68	10.67	19.47	17.2	16.7867	3.96775	6.6131e-10	1.62564e-08	1.36265e-06	2.66019e-05	5.3904e-09	5.04963e-08
CX236441	Mm.35727	19326; 436488	19326	RAB11B, member RAS oncogene family	Rab11b	0.72	0.9	0.94	0.78	0.85	1.09	0.88	0.130077	24.52	18.81	32.56	14.98	29.57	24.34	24.13	6.52502	3.50209e-11	8.8952e-09	1.32821e-14	4.00047e-07	2.70392e-13	4.62497e-11
CX203099	Mm.23720	66972	66972	RIKEN cDNA 2310067G05 gene	2310067G05Rik	1.12	0.65	1.04	0.86	0.98	0.63	0.88	0.20445	29.21	15.79	27.04	23.69	25.4	15.41	22.7567	5.8371	3.55994e-13	1.69228e-07	2.97935e-12	8.08877e-11	1.61043e-11	2.89022e-07
CX217828	Mm.277498	19156	19156	Prosaposin	Psap	0.89	1.11	0.98	0.71	0.83	0.75	0.878333	0.149187	22.76	37.89	25.53	24.51	20.99	25.81	26.2483	5.98459	1.96474e-10	6.78392e-17	1.30522e-11	3.62071e-11	1.20856e-09	1.09031e-11
CX208363	Mm.276251	226180	226180	Internexin neuronal intermediate filament protein, alpha	Ina	0.7	0.71	0.95	0.97	0.94	0.95	0.87	0.128219	12.4	13.95	20.49	22.36	20.02	21.93	18.525	4.26248	4.69312e-06	1.00824e-06	1.80319e-09	2.97624e-10	3.14474e-09	4.91442e-10
CX240039	Mm.3619	13040	13040	Cathepsin S	Ctss	0.75	1.02	1	0.63	0.99	0.79	0.863333	0.16244	13.31	32.44	20.82	18.78	20.63	25	21.83	6.43388	1.94492e-06	1.44947e-14	1.30661e-09	9.82796e-09	1.7343e-09	2.42322e-11
CX214265	Mm.23828	70024	70024	Minichromosome maintenance deficient 10 (S. cerevisiae)	Mcm10	1.05	0.82	0.98	0.9	0.79	0.61	0.858333	0.155617	37.97	26.19	36.02	28.8	29.33	17.79	29.35	7.24866	6.43983e-17	6.60884e-12	4.39635e-16	5.3763e-13	3.3993e-13	2.83995e-08
CX215979	Mm.41407	77552	77552	RIKEN cDNA 9330132O05 gene	9330132O05Rik	0.94	0.77	0.94	0.69	1	0.77	0.851667	0.124164	25.18	29.29	25.11	25.7	26.96	29.15	26.8983	1.91733	1.84622e-11	3.17543e-13	1.97648e-11	1.13191e-11	3.49074e-12	4.10929e-13
CX240820	Mm.21697	74747	74747	DNA-damage-inducible transcript 4	Ddit4	1	0.76	1.07	0.78	0.84	0.64	0.848333	0.160052	42.55	36.85	44.45	37.68	36.94	31.51	38.33	4.61129	6.97324e-19	1.89162e-16	1.05409e-19	8.64726e-17	1.87562e-16	4.01171e-14
CX221871	Mm.246003	14362	14362	Frizzled homolog 1 (Drosophila)	Fzd1	0.66	0.9	0.86	1.11	0.66	0.86	0.841667	0.168572	18.87	19.95	26.64	25.88	18.99	18.87	21.5333	3.69144	8.69231e-09	2.93137e-09	4.42667e-12	9.41574e-12	8.55668e-09	9.83323e-09
CX237767	Mm.101909	242425	242425	G protein-coupled receptor 51	Gpr51	0.92	0.86	1.09	0.69	0.86	0.62	0.84	0.16769	15.48	23.05	20	17.15	14.04	14.42	17.3567	3.53808	2.34646e-07	1.42189e-10	2.88385e-09	4.79473e-08	1.07387e-06	7.63253e-07
CX238009	Mm.321147	69993	69993	Chimerin (chimaerin) 2	Chn2	0.92	0.93	0.8	0.74	0.89	0.76	0.84	0.083666	25.74	15.13	21.7	9.58	24.95	10.3	17.9	7.21475	1.06123e-11	3.20112e-07	5.5291e-10	7.71793e-05	2.51888e-11	4.29239e-05
CX237791	Mm.20920	16969	16969	Zinc finger and BTB domain containing 7	Zbtb7	0.97	0.66	0.89	0.62	1.11	0.72	0.828333	0.193227	28.14	24.11	25.54	22.35	32.15	26.52	26.4683	3.41944	1.01564e-12	5.0291e-11	1.29007e-11	2.98949e-10	2.13187e-14	5.41132e-12
CX208511	Mm.151293	216856	216856	Neuroligin 2	Nlgn2	0.98	0.87	0.66	0.81	0.71	0.92	0.825	0.123085	22.9	22.67	12.46	20.76	14.3	24.48	19.595	4.99088	1.71256e-10	2.05089e-10	4.46649e-06	1.42106e-09	8.33589e-07	4.03698e-11
CX229758	Mm.30038	269587	269587	Erythrocyte protein band 4.1	Epb4.1	0.62	0.72	0.84	0.85	0.78	1.14	0.825	0.176153	11.67	12.22	19.17	16.65	17.36	24.71	16.9633	4.80946	9.56604e-06	5.41355e-06	6.50305e-09	7.85186e-08	4.23976e-08	3.22637e-11
CX211629	Mm.34977	215690	215690	Neuron navigator 1	Nav1	0.65	0.94	1.16	0.71	0.63	0.77	0.81	0.20445	11.36	20.01	26.62	12.99	10.58	14.9	16.0767	6.1645	1.28514e-05	2.75223e-09	4.48126e-12	2.76851e-06	3.14401e-05	4.80604e-07
CX202113	Mm.335454	83669	83669	WD repeat domain 6	Wdr6	0.81	0.93	0.64	0.87	0.63	0.97	0.808333	0.144833	31.54	24.74	24.26	22.81	24.12	26.2	25.6117	3.1033	3.62336e-14	2.7175e-11	4.53853e-11	1.89991e-10	5.67123e-11	7.44091e-12
CX232431	Mm.4154	16155	16155	Interleukin 10 receptor, beta	Il10rb	0.7	0.72	0.85	1.05	0.71	0.76	0.798333	0.134969	23.47	16.15	29.21	26.62	23.76	17.69	22.8167	5.04745	9.7712e-11	1.19145e-07	3.54498e-13	4.57059e-12	8.05504e-11	3.12114e-08
CX238924	Mm.270088	100434; 70174; 77708; 73391	100434	RIKEN cDNA 9130223C08 gene	Cdw92	0.7	1.06	0.8	0.81	0.69	0.7	0.793333	0.141091	21.23	32.96	24.95	24.81	21.01	20.91	24.3117	4.63505	8.74293e-10	8.66616e-15	2.30923e-11	2.69695e-11	1.1855e-09	1.33417e-09
CX227041	Mm.22266	21767	21767	Testis expressed gene 264	Tex264	0.68	0.94	0.71	0.89	0.64	0.88	0.79	0.12775	10.92	19.97	12.03	18.33	9.55	18.16	14.8267	4.48921	1.97225e-05	2.88995e-09	6.77737e-06	1.51879e-08	8.5307e-05	1.9684e-08
CX214309	Mm.20273	68205	68205	RIKEN cDNA 2900073H19 gene	2900073H19Rik	0.71	0.69	0.63	0.81	0.94	0.89	0.778333	0.121724	15.93	13.85	12.89	18.04	23.44	20.64	17.465	4.06121	1.52346e-07	1.1152e-06	2.9542e-06	2.01191e-08	1.10765e-10	1.73044e-09
CX235498	Mm.6919	13191	13191	Dynactin 1	Dctn1	0.81	0.74	0.71	0.95	0.67	0.75	0.771667	0.098877	18.85	16.7	15.32	23.45	13.92	17.25	17.5817	3.33035	8.84746e-09	6.97275e-08	2.78266e-07	1.02493e-10	1.20645e-06	4.79663e-08
CX240680	Mm.129481	14815	14815	Nuclear receptor subfamily 3, group C, member 1	Nr3c1	0.7	0.72	0.78	0.94	0.77	0.7	0.768333	0.0908662	18.83	18.53	21.93	25.97	21.69	17.65	20.7667	3.09023	9.07741e-09	1.17157e-08	4.4103e-10	8.63964e-12	6.12921e-10	3.25517e-08
CX243938	Mm.271724	80904	80904	Deltex 3 homolog (Drosophila)	Dtx3	0.72	0.8	0.75	0.81	0.67	0.86	0.768333	0.0685322	21.6	18.59	22.78	18.86	19.66	20.6	20.3483	1.6324	6.03853e-10	1.10734e-08	1.92329e-10	9.05348e-09	4.44324e-09	1.80192e-09
CX216209	Mm.178818	66855	66855	DNA segment, Chr 8, ERATO Doi 325, expressed	D8Ertd325e	0.84	0.79	0.6	0.75	0.69	0.94	0.768333	0.118223	17.81	21.11	9.83	19.45	13.02	25.96	17.8633	5.77251	2.43264e-08	9.47106e-10	5.77344e-05	5.07515e-09	2.91735e-06	9.40174e-12
CX243616	Mm.309707	24050; 78356	24050	Septin 3	2005-09-03	0.79	0.69	0.85	0.78	0.78	0.7	0.765	0.0602495	11.31	9.99	13.11	12.93	11.14	10.69	11.5283	1.24371	1.35067e-05	4.72396e-05	2.37391e-06	2.93336e-06	1.82338e-05	2.93366e-05
CX237253	Mm.196580	22192	22192	Ubiquitin-conjugating enzyme E2M (UBC12 homolog, yeast)	Ube2m	0.68	0.83	0.84	0.66	0.8	0.77	0.763333	0.0765942	17.6	18.24	23.39	12.51	22.05	16.49	18.38	3.93004	2.9878e-08	1.54785e-08	1.0588e-10	4.45455e-06	4.31667e-10	1.00811e-07
CX236269	Mm.256536	26422; 329642; 17116	26422	Hypothetical protein D930017F01	Nbea	0.88	0.83	0.77	0.7	0.61	0.77	0.76	0.0954987	35.26	37.32	31.07	31.71	24.31	34.99	32.4433	4.62117	9.32567e-16	1.18882e-16	5.7538e-14	3.09956e-14	4.70068e-11	1.29578e-15
CX207795	Mm.290975	76795	76795	RIKEN cDNA 2700008N14 gene	2700008N14Rik	0.78	0.69	0.97	0.77	0.66	0.67	0.756667	0.116218	17.6	19.95	23.38	23.06	13.33	19.46	19.4633	3.73103	2.99174e-08	2.91839e-09	1.06918e-10	1.49166e-10	2.14951e-06	5.52431e-09
CX238497	Mm.17708	11972	11972	ATPase, H+ transporting, V0 subunit D isoform 1	Atp6v0d1	0.66	0.88	0.81	0.67	0.64	0.76	0.736667	0.0960555	21.51	40.57	26.54	32.07	20.82	35.91	29.57	7.97687	6.81838e-10	4.80333e-18	5.09376e-12	2.16168e-14	1.48358e-09	5.20735e-16
CX226864	Mm.4215	12359	12359	Catalase	Cat	0.75	0.92	0.7	0.71	0.6	0.7	0.73	0.105451	24.95	24.27	22.97	17.37	18.67	17.03	20.8767	3.59031	2.3072e-11	4.33189e-11	1.59975e-10	3.87519e-08	1.17919e-08	5.93583e-08
CX206853	Mm.255045	100088	100088	Chromosome condensation 1	Chc1	-0.71	-0.93	-0.61	-0.61	-0.62	-0.72	-0.7	0.123288	18.93	27.78	15	15.81	15.51	20.47	18.9167	4.8491	8.16882e-09	1.3884e-12	3.80194e-07	1.77484e-07	2.57578e-07	2.05972e-09
CX236323	Mm.279195	67834	67834	Isocitrate dehydrogenase 3 (NAD+) alpha	Idh3a	-0.64	-0.62	-0.82	-0.65	-0.75	-0.73	-0.701667	0.0778246	25.63	13.48	33.06	14.59	30.3	17.95	22.5017	8.32804	1.18529e-11	1.59751e-06	8.11111e-15	5.85516e-07	1.30994e-13	2.43058e-08
CX238283	Mm.28897	67895	67895	Pyrophosphatase	Pyp	-0.81	-0.71	-0.62	-0.74	-0.66	-0.72	-0.71	0.0657267	18.02	17.92	11.31	19.04	13.06	18.29	16.2733	3.23864	1.98409e-08	2.11281e-08	1.36835e-05	7.6388e-09	2.79698e-06	1.73524e-08
CX236559	Mm.290407	53605; 52558	53605	Nucleosome assembly protein 1-like 1	Nap1l1	-0.67	-0.7	-0.72	-0.75	-0.7	-0.74	-0.713333	0.0294392	18.22	19.75	20.46	21.69	19.49	21.46	20.1783	1.3038	1.64079e-08	3.56682e-09	1.85208e-09	5.70419e-10	5.28493e-09	7.74965e-10
CX221885	Mm.309975	21961	21961	Tensin	Tns	-0.77	-0.68	-0.68	-0.78	-0.62	-0.8	-0.721667	0.0716705	20.07	14.38	16.79	18.04	14.66	18.61	17.0917	2.25532	2.69993e-09	6.65009e-07	6.59639e-08	2.01409e-08	5.87057e-07	1.27014e-08
CX206204	Mm.249146	14115; 74839	14115	Fibulin 2	Fbln2	-0.62	-0.81	-0.73	-0.68	-0.78	-0.77	-0.731667	0.0708284	15.2	17.91	18.78	13.64	21.14	16.78	17.2417	2.65946	3.16361e-07	2.14878e-08	9.89561e-09	1.47561e-06	1.08103e-09	7.59422e-08
CX202659	Mm.290834	14766	14766	G protein-coupled receptor 56	Gpr56	-0.79	-0.8	-0.78	-0.64	-0.75	-0.7	-0.743333	0.0621825	26.9	21.83	26.44	15.71	25.24	18.27	22.3983	4.62115	3.42421e-12	4.65891e-10	5.36578e-12	1.96018e-07	1.89161e-11	1.77252e-08
CX230811	Mm.44197	212503	212503	Polyamine oxidase	Paox	-0.69	-0.78	-0.77	-0.81	-0.73	-0.77	-0.758333	0.0421505	21.09	23.25	24.05	24.56	22.62	23	23.095	1.21136	9.93552e-10	1.17168e-10	5.58306e-11	3.43531e-11	2.47457e-10	1.71753e-10
CX242923	Mm.290725	68653	68653	RIKEN cDNA 1110030L07 gene	1110030L07Rik	-0.74	-0.79	-0.83	-0.85	-0.7	-0.65	-0.76	0.0774597	20.54	28.28	23.78	30.47	19.31	22.87	24.2083	4.36376	1.69611e-09	8.55425e-13	7.23671e-11	1.04326e-13	6.25178e-09	1.95663e-10
CX233061	Mm.253614	66053	66053	Peptidylprolyl isomerase (cyclophilin)-like 2	Ppil2	-0.77	-0.89	-0.9	-0.66	-0.71	-0.64	-0.761667	0.112679	27.89	36.93	32.33	27.62	25.47	26.8	29.5067	4.30978	1.296e-12	1.75481e-16	1.66543e-14	1.71312e-12	1.5048e-11	4.11012e-12
CX234465	Mm.196220	13665	13665	Eukaryotic translation initiation factor 2, subunit 1 alpha	Eif2s1	-0.81	-0.71	-0.85	-0.79	-0.74	-0.71	-0.768333	0.0574166	20.85	21.33	22.41	24.39	18.68	21.51	21.5283	1.87506	1.26137e-09	7.63397e-10	2.75077e-10	4.07042e-11	1.16029e-08	7.40769e-10
CX235853	Mm.290251	12785	12785	Cellular nucleic acid binding protein 1	Cnbp1	-0.88	-0.61	-0.72	-0.83	-0.9	-0.69	-0.771667	0.11583	21.58	16.61	16.29	25.2	22.51	20.31	20.4167	3.46835	6.2058e-10	7.61591e-08	1.07621e-07	1.84709e-11	2.73191e-10	2.40976e-09
CX236617	Mm.24141	66523	66523	RIKEN cDNA 0610039J04 gene	0610039J04Rik	-0.84	-0.72	-0.84	-0.84	-0.69	-0.7	-0.771667	0.0754763	29.72	19.22	29.71	23.7	24.16	18.66	24.195	4.82854	2.16758e-13	5.99579e-09	2.18845e-13	8.00397e-11	5.44718e-11	1.20916e-08
CX236684	Mm.116711	50911	50911	Exosome component 9	Exosc9	-0.93	-0.68	-0.74	-0.63	-0.86	-0.8	-0.773333	0.112368	25.15	13.37	18.91	11.67	22.98	17.64	18.2867	5.25154	1.8905e-11	1.77548e-06	8.33831e-09	1.00471e-05	1.73351e-10	3.273e-08
CX225479	Mm.195310	50926	50926	Heterogeneous nuclear ribonucleoprotein D-like	Hnrpdl	-0.78	-0.74	-0.95	-0.76	-0.77	-0.67	-0.778333	0.092826	23.47	19.52	29.27	20.3	23.19	16.81	22.0933	4.29777	9.77975e-11	4.46103e-09	3.36208e-13	2.22264e-09	1.40758e-10	7.37704e-08
CX238799	Mm.258431	18537; 320642; 407824	18537	Protein-L-isoaspartate (D-aspartate) O-methyltransferase 1	Pcmt1	-0.74	-0.68	-0.82	-0.79	-0.83	-0.82	-0.78	0.0589915	27.82	16.91	30.96	21.12	31.27	22.42	25.0833	5.82931	1.39185e-12	5.67024e-08	6.41077e-14	9.91638e-10	5.06942e-14	3.02334e-10
CX229793	Mm.74704	67302	67302	RIKEN cDNA 3110050K21 gene	3110050K21Rik	-0.79	-0.69	-1.01	-0.77	-0.77	-0.74	-0.795	0.11095	32.77	22.26	40.35	25.56	31.74	24.45	29.5217	6.73608	1.08989e-14	3.06606e-10	6.14098e-18	1.28971e-11	3.17844e-14	4.1266e-11
CX227980	Mm.2080	14894	14894	Gene trap locus 3	Gtl3	-0.89	-0.72	-0.85	-0.7	-1	-0.63	-0.798333	0.13848	14.78	13.26	13.38	12.77	17.67	10.44	13.7167	2.39642	4.6603e-07	1.9667e-06	1.82125e-06	3.45009e-06	3.11721e-08	3.75295e-05
CX202681	Mm.181709	19734	19734	Regulator of G-protein signaling 16	Rgs16	-0.74	-0.8	-0.8	-0.81	-0.85	-0.82	-0.803333	0.0361478	17.6	13.53	19.82	14.04	21.73	14.26	16.83	3.42993	2.99999e-08	1.51975e-06	3.45798e-09	9.97031e-07	5.91203e-10	8.95136e-07
CX221213	Mm.297440	19384	19384	RAN, member RAS oncogene family	Ran	-0.84	-0.65	-0.75	-0.89	-0.92	-0.81	-0.81	0.0985901	19.27	13.56	16.24	21.98	21.67	19.51	18.705	3.25673	5.90187e-09	1.47947e-06	1.13445e-07	4.30288e-10	6.22285e-10	5.25362e-09
CX232518	Mm.290563	12615	12615	Centromere autoantigen A	Cenpa	-1.02	-0.82	-0.81	-0.75	-0.85	-0.61	-0.81	0.133716	28.25	32.44	21.47	30.46	23.07	24.24	26.655	4.38308	9.1018e-13	1.51441e-14	6.93257e-10	1.10038e-13	1.59181e-10	5.25895e-11
CX226539	Mm.335942	56086	56086	SET translocation	Set	-0.99	-0.79	-0.66	-0.73	-0.94	-0.76	-0.811667	0.127345	23.48	27.94	12.66	25.53	22.23	26.77	23.1017	5.5262	9.67072e-11	1.19312e-12	3.67376e-06	1.33101e-11	3.60983e-10	4.25491e-12
CX231727	Mm.29890	108037	108037	Serine hydroxymethyl transferase 2 (mitochondrial)	Shmt2	-0.83	-1	-0.9	-0.8	-0.72	-0.62	-0.811667	0.133329	26.67	24.07	29.11	17.93	22.73	11.73	22.04	6.312	4.27691e-12	5.26772e-11	3.94388e-13	2.25949e-08	2.2153e-10	1.0644e-05
CX215800	Mm.287921	69487	69487	RIKEN cDNA 2310003L22 gene	2310003L22Rik	-0.85	-0.91	-0.61	-0.73	-0.95	-0.82	-0.811667	0.124646	22.37	26.03	13.41	19.55	25.65	22.94	21.6583	4.68346	2.86743e-10	7.73774e-12	1.77903e-06	4.62024e-09	1.26764e-11	1.82626e-10
CX239025	Mm.212703	17449	17449	Malate dehydrogenase 1, NAD (soluble)	Mdh1	-0.88	-0.71	-0.68	-0.73	-0.86	-1.03	-0.815	0.133379	26.6	22.93	19.34	23.94	25.8	34.21	25.47	4.98283	4.60045e-12	1.60476e-10	5.51738e-09	6.34588e-11	1.09111e-11	2.77585e-15
CX211597	Mm.10406	66925	66925	Succinate dehydrogenase complex, subunit D, integral membrane protein	Sdhd	-1.13	-0.74	-0.75	-0.74	-0.87	-0.68	-0.818333	0.164853	33.75	14.24	21.75	14.1	25.92	12.36	20.3533	8.39976	4.15767e-15	7.62211e-07	5.23569e-10	9.40086e-07	9.66457e-12	5.71692e-06
CX210748	Mm.21981	16904	16904	Granzyme M (lymphocyte met-ase 1)	Gzmm	-0.73	-0.86	-0.93	-1.03	-0.7	-0.67	-0.82	0.143388	18.93	19.76	25.64	24.79	17.92	13.21	20.0417	4.61251	8.19375e-09	3.51496e-09	1.1765e-11	2.74492e-11	2.44521e-08	2.50818e-06
CX233876	Mm.216250	64657	64657	Mitochondrial ribosomal protein S10	Mrps10	-0.92	-0.78	-0.84	-0.79	-0.95	-0.66	-0.823333	0.105198	29.95	25.52	27.03	25.74	30.89	20.85	26.6633	3.59878	1.72892e-13	1.26828e-11	3.0189e-12	1.08596e-11	7.39166e-14	1.41205e-09
CX228200	Mm.12051	64213	64213	Suppression of tumorigenicity 7	St7	-0.74	-1	-0.74	-0.9	-0.65	-0.92	-0.825	0.134425	24.58	34.55	24.83	31.28	21.08	32.1	28.07	5.29289	3.30277e-11	1.81063e-15	2.59126e-11	4.69899e-14	1.11665e-09	2.24767e-14
CX233580	Mm.358582	12895	12895	Carnitine palmitoyltransferase 1b, muscle	Cpt1b	-0.91	-0.78	-0.9	-0.76	-0.86	-0.74	-0.825	0.0742294	35.17	25.63	35.07	24.92	33.55	24.49	29.805	5.29285	1.02591e-15	1.13812e-11	1.12749e-15	2.41822e-11	5.33239e-15	3.97732e-11
CX242688	Mm.289248	67923	67923	Transcription elongation factor B (SIII), polypeptide 1	Tceb1	-0.91	-0.82	-1	-0.83	-0.74	-0.66	-0.826667	0.120277	25.35	24.44	28.13	25.13	19.62	18.65	23.5533	3.6595	1.56649e-11	3.65329e-11	1.03e-12	1.97564e-11	4.61613e-09	1.216e-08
CX219970	Mm.29847	319554	319554	Isopentenyl-diphosphate delta isomerase	Idi1	-0.73	-0.82	-0.84	-1.12	-0.74	-0.71	-0.826667	0.152796	14.15	12.83	17.64	21.01	14.73	9.55	14.985	3.95715	8.56372e-07	2.98895e-06	2.87669e-08	1.10917e-09	5.50924e-07	8.95878e-05
CX213761	Mm.29020	12581	12581	Cyclin-dependent kinase inhibitor 2D (p19, inhibits CDK4)	Cdkn2d	-0.93	-0.9	-0.86	-0.77	-0.84	-0.66	-0.826667	0.0983192	25.77	26.6	23.52	22.07	22.79	17.91	23.11	3.087	1.03037e-11	4.42676e-12	9.36989e-11	3.93461e-10	2.08499e-10	2.50555e-08
CX227606	Mm.337238	67921	67921	RIKEN cDNA 2510010F15 gene	2510010F15Rik	-1.02	-0.73	-0.9	-0.88	-0.71	-0.74	-0.83	0.123288	24.72	16.6	21.25	21.6	14.91	17.2	19.38	3.72566	2.87905e-11	7.63403e-08	8.58949e-10	6.21439e-10	4.60136e-07	5.05326e-08
CX207560	Mm.22616	230761	230761	CDNA sequence BC039093	BC039093	-1.03	-0.83	-0.81	-0.88	-0.81	-0.66	-0.836667	0.119944	25.8	30.68	23.05	32.63	23.09	24.16	26.5683	4.11139	1.19548e-11	8.09516e-14	1.58471e-10	1.24762e-14	1.65838e-10	5.4893e-11
CX240040	Mm.296082	67863	67863	Solute carrier family 25 (mitochondrial carrier oxoglutarate carrier), member 11	Slc25a11	-0.93	-0.89	-1.05	-0.82	-0.74	-0.62	-0.841667	0.150654	34.17	27.6	37.79	25.37	27.13	17.45	28.2517	7.10872	2.72962e-15	1.65495e-12	7.70288e-17	1.56044e-11	2.96243e-12	3.96446e-08
CX241887	Mm.321755	11941	11941	ATPase, Ca++ transporting, plasma membrane 2	Atp2b2	-0.93	-0.69	-1.02	-0.71	-0.88	-0.82	-0.841667	0.127971	15.37	28.95	17.79	30.16	14.21	34.38	23.4767	8.68832	2.60918e-07	4.45307e-13	2.50694e-08	1.42404e-13	9.15714e-07	2.35313e-15
CX228123	Mm.927	12237	12237	Budding uninhibited by benzimidazoles 3 homolog (S. cerevisiae)	Bub3	-0.93	-0.66	-0.78	-0.83	-1.02	-0.84	-0.843333	0.12372	20.94	11.48	16.02	17.37	23.43	17.58	17.8033	4.12069	1.14886e-09	1.10967e-05	1.40611e-07	3.89598e-08	1.11193e-10	3.47675e-08
CX231654	Mm.2565	18226	18226	Nucleoporin 62	Nup62	-0.73	-0.87	-0.95	-0.86	-0.95	-0.71	-0.845	0.104259	21.53	35.59	29.12	35.23	29.2	29.56	30.0383	5.13695	6.48716e-10	6.528e-16	3.87668e-13	9.68262e-16	3.86048e-13	2.73491e-13
CX231574	Mm.5731	103140	103140	Glutathione S-transferase, theta 3	Gstt3	-0.9	-0.93	-0.9	-0.76	-0.81	-0.79	-0.848333	0.0702614	14.39	19.27	14.33	14.12	11.93	15.21	14.875	2.41676	6.8093e-07	5.70393e-09	7.23989e-07	9.28953e-07	8.39538e-06	3.5323e-07
CX238055	Mm.247093	53600; 68657	53600	RIKEN cDNA 1110034E15 gene	Timm23	-1.02	-0.65	-0.96	-0.85	-0.99	-0.65	-0.853333	0.16765	27.3	10.27	25.71	16.79	26.63	10.34	19.5067	8.08311	2.40345e-12	3.67366e-05	1.13184e-11	7.03077e-08	5.02087e-12	4.22524e-05
CX230492	Mm.308514	20630	20630	U1 small nuclear ribonucleoprotein 1C	Snrp1c	-0.87	-0.78	-1.16	-0.6	-0.93	-0.78	-0.853333	0.187154	31.89	31.8	40.83	24.26	34.15	31.85	32.4633	5.31574	2.57095e-14	2.69723e-14	3.81539e-18	4.59828e-11	2.94726e-15	2.85454e-14
CX242719	Mm.267692	30926; 97140	30926	Thioredoxin-like 2	Txnl2	-1	-0.67	-0.88	-1.16	-0.69	-0.73	-0.855	0.195832	34.66	26.46	30.52	43.42	23.71	29.39	31.36	6.97786	1.6934e-15	5.05845e-12	9.83967e-14	2.93247e-19	8.4545e-11	3.22905e-13
CX234788	Mm.28058	66046	66046	NADH dehydrogenase (ubiquinone) 1 beta subcomplex, 5	Ndufb5	-1.16	-0.74	-0.87	-0.76	-0.76	-0.86	-0.858333	0.157787	25.83	18.83	17.56	19.61	14.34	22.99	19.86	4.05762	9.73434e-12	8.75179e-09	3.12456e-08	4.3443e-09	8.06699e-07	1.73151e-10
CX240507	Mm.258530	56459; 52144	56459	Ubiquitin-like 1 (sentrin) activating enzyme E1A	Uble1a	-1.02	-1	-0.67	-0.74	-0.93	-0.81	-0.861667	0.143585	29.53	28.78	17.58	20.32	26.85	22.78	24.3067	4.8422	2.62048e-13	5.23169e-13	3.05873e-08	2.17465e-09	3.89169e-12	2.12574e-10
CX236096	Mm.2368	21854	21854	Translocator of inner mitochondrial membrane 17a	Timm17a	-0.98	-0.89	-0.9	-0.96	-0.74	-0.7	-0.861667	0.115658	29.76	27.86	27.45	30.21	21.67	20.82	26.295	4.0616	2.08816e-13	1.2888e-12	2.00571e-12	1.35283e-13	6.25648e-10	1.45797e-09
CX215020	Mm.275780	68202	68202	NADH dehydrogenase (ubiquinone) 1 alpha subcomplex, 5	Ndufa5	-0.94	-1.06	-0.82	-0.87	-0.78	-0.76	-0.871667	0.112857	28.97	26.8	24.95	21.12	23.48	17.56	23.8133	4.081	4.53485e-13	3.63592e-12	2.31371e-11	9.93663e-10	1.05909e-10	3.54247e-08
CX200817	Mm.34302	26394	26394	Lysophospholipase 2	Lypla2	-0.79	-0.79	-1	-0.86	-0.92	-0.87	-0.871667	0.0803534	17.63	11.63	24.13	13.61	21.97	14.17	17.19	4.98108	2.91572e-08	9.58757e-06	5.13889e-11	1.52211e-06	4.65068e-10	9.72363e-07
CX210878	Mm.317041	381280	381280	RIKEN cDNA 6430706D22 gene	6430706D22Rik	-0.94	-0.97	-0.76	-0.8	-0.81	-0.97	-0.875	0.0952365	18.01	15.19	13.03	10.67	14.58	15.56	14.5067	2.48015	2.10234e-08	3.0404e-07	2.63961e-06	2.65781e-05	6.53196e-07	2.50651e-07
CX235439	Mm.262000	19243	19243	Protein tyrosine phosphatase 4a1	Ptp4a1	-0.94	-0.77	-1.09	-0.77	-1.07	-0.63	-0.878333	0.184653	26.9	26.92	31.33	27.13	30.74	21.2	27.37	3.62183	3.41809e-12	3.24951e-12	4.44815e-14	2.77823e-12	8.53078e-14	1.00533e-09
CX228032	Mm.35546	78833	78833	RIKEN cDNA 2700085M18 gene	2700085M18Rik	-0.9	-0.93	-1.13	-0.75	-0.81	-0.78	-0.883333	0.13938	22.59	31.84	29.05	25.65	19.75	26.75	25.9383	4.35341	2.30819e-10	2.60303e-14	4.17973e-13	1.18926e-11	4.07559e-09	4.32243e-12
CX241800	Mm.2966	228033	228033	ATP synthase, H+ transporting, mitochondrial F0 complex, subunit c (subunit 9), isoform 3	Atp5g3	-1.06	-0.7	-1.08	-0.77	-1	-0.74	-0.891667	0.173253	43.22	29.74	43.99	32.71	41.29	31.55	37.0833	6.43001	3.58101e-19	2.05146e-13	1.66484e-19	1.15441e-14	2.5108e-18	3.84955e-14
CX202429	Mm.271603	69270	69270	RIKEN cDNA 2810418N01 gene	2810418N01Rik	-1.05	-0.91	-0.79	-0.78	-0.99	-0.84	-0.893333	0.11003	19.64	16.2	12.36	12.5	17.96	14.38	15.5067	2.95956	4.0816e-09	1.12932e-07	4.94351e-06	4.49721e-06	2.36016e-08	7.96597e-07
CX244348	Mm.280805	215114	215114	Huntingtin interacting protein 1	Hip1	-0.85	-1	-0.92	-1.03	-0.75	-0.82	-0.895	0.108213	25.38	29.88	27.52	30.89	21.96	24.04	26.6117	3.45195	1.51809e-11	1.786e-13	1.86014e-12	6.94002e-14	4.72114e-10	6.18019e-11
CX221245	Mm.68291	70573	70573	RIKEN cDNA 5730478M09 gene	5730478M09Rik	-0.8	-1.03	-0.99	-0.77	-0.89	-0.9	-0.896667	0.101915	22.11	34.92	28.24	26.04	25.42	30.94	27.945	4.51131	3.69097e-10	1.26035e-15	9.20084e-13	8.10627e-12	1.58323e-11	6.99514e-14
CX226627	Mm.333893	93790	93790	Non imprinted in Prader-Willi/Angelman syndrome 2 homolog (human)	Nipa2	-0.95	-0.82	-0.98	-0.83	-0.98	-0.83	-0.898333	0.0793515	32.01	31.27	32.9	31.42	33.08	31.52	32.0333	0.783522	2.29931e-14	4.55006e-14	9.47763e-15	4.10426e-14	8.46089e-15	3.97745e-14
CX241480	Mm.261329	67268	67268	RIKEN cDNA 2900073G15 gene	2900073G15Rik	-0.8	-0.94	-0.97	-0.71	-1.07	-0.91	-0.9	0.12775	24.81	35.61	30.52	26.99	33.58	34.62	31.0217	4.37348	2.63322e-11	6.44319e-16	9.84896e-14	3.17468e-12	5.19773e-15	1.85263e-15
CX208504	Mm.22723	268449	268449	Ribosomal protein L23a	Rpl23a	-0.88	-1.09	-1.15	-0.71	-0.94	-0.64	-0.901667	0.20213	16.94	37.64	24.23	24.56	18.57	21.66	23.9333	7.36469	5.66434e-08	8.64923e-17	4.67658e-11	3.45274e-11	1.2894e-08	6.4258e-10
CX240308	Mm.195036	94093; 320735	94093	RIKEN cDNA 8030451N04 gene	Trim33	-1.09	-0.77	-0.96	-0.76	-1.19	-0.68	-0.908333	0.2041	23.47	21.87	19.98	21.6	26.07	18.65	21.94	2.61473	9.76612e-11	4.50537e-10	2.9588e-09	6.23383e-10	8.37373e-12	1.21894e-08
CX238045	Mm.270186	245688; 353170; 102881	245688	Retinoblastoma binding protein 7	Rbbp7	-0.85	-0.7	-0.73	-1.11	-1.19	-0.87	-0.908333	0.200042	28.75	23.95	24.18	37.64	38.99	30.31	30.6367	6.46361	5.60962e-13	5.9057e-11	4.91365e-11	8.99561e-17	2.44622e-17	1.31212e-13
CX234431	Mm.287475	114896	114896	AFG3(ATPase family gene 3)-like 1 (yeast)	Afg3l1	-1.09	-0.99	-1.07	-0.9	-0.73	-0.67	-0.908333	0.175774	38.63	40.11	38.21	37.09	26.47	28.04	34.7583	5.91292	3.373e-17	7.58929e-18	5.11379e-17	1.54378e-16	5.68378e-12	1.21949e-12
CX236097	Mm.180052	56550	56550	Ubiquitin-conjugating enzyme E2D 2	Ube2d2	-1.09	-0.79	-1.1	-1	-0.85	-0.63	-0.91	0.186011	37.34	21.58	37.76	28.29	29.97	15.64	28.43	8.71016	1.20158e-16	5.98827e-10	7.90851e-17	8.86984e-13	1.81739e-13	2.31675e-07
CX230627	Mm.182470	69724	69724	Ribonuclease H2, large subunit	Rnaseh2a	-0.95	-1.13	-0.87	-0.95	-0.9	-0.68	-0.913333	0.145694	21.58	26.9	19.23	22.01	20.2	13.48	20.5667	4.36722	6.17343e-10	3.30237e-12	6.11814e-09	4.15468e-10	2.64055e-09	1.91467e-06
CX228102	Mm.141526	72341	72341	RIKEN cDNA 2610002I17 gene	2610002I17Rik	-1.23	-0.76	-0.92	-0.73	-1.07	-0.79	-0.916667	0.198561	30.53	25.45	21.95	24.58	26.42	26.73	25.9433	2.82603	9.74766e-14	1.35913e-11	4.33555e-10	3.39377e-11	5.95372e-12	4.40671e-12
CX208112	Mm.1260	18103	18103	Expressed in non-metastatic cells 2, protein	Nme2	-1.12	-0.99	-1.11	-0.73	-0.88	-0.67	-0.916667	0.190333	41.66	31.37	41.35	22.43	34.09	19.99	31.815	9.17739	1.67845e-18	4.13958e-14	2.28344e-18	2.77839e-10	3.14946e-15	3.30056e-09
CX244301	Mm.202774	93686; 77135; 105971; 74613	93686	RNA binding motif protein 9	Rbm9	-0.92	-0.94	-1.21	-0.62	-1.12	-0.71	-0.92	0.22742	23.58	31.55	31.59	19.42	29.47	23.56	26.5283	5.05021	8.81161e-11	3.44976e-14	3.44631e-14	5.24673e-09	2.96168e-13	9.91351e-11
CX239185	Mm.29187	16911	16911	LIM domain only 4	Lmo4	-0.85	-0.95	-0.77	-0.91	-0.86	-1.19	-0.921667	0.144833	23.46	22.39	20.59	21.27	23.9	29	23.435	3.00198	9.90317e-11	2.701e-10	1.63496e-09	8.60715e-10	7.02987e-11	4.72761e-13
CX221038	Mm.330692	269378	269378	S-adenosylhomocysteine hydrolase	Ahcy	-1.07	-0.89	-0.84	-0.83	-1.09	-0.86	-0.93	0.118152	29.38	25.36	22.27	23.3	30.01	24.34	25.7767	3.21165	3.0233e-13	1.48121e-11	3.14706e-10	1.183e-10	1.74946e-13	4.60724e-11
CX209566	Mm.316592	244962; 19933	244962	Sorting nexin 14	Snx14	-0.97	-1	-1.19	-0.83	-0.83	-0.77	-0.931667	0.154715	31.13	37.55	37.59	31.77	26.6	29.54	32.3633	4.41089	5.44795e-14	9.5265e-17	9.41001e-17	2.91776e-14	4.98457e-12	2.7765e-13
CX202378	Mm.138876	17698	17698	Moesin	Msn	-0.7	-0.8	-0.85	-1.19	-0.98	-1.07	-0.931667	0.182145	23.16	11.7	29.07	21.98	33.43	18.95	23.0483	7.62593	1.3221e-10	8.98456e-06	4.07858e-13	4.29403e-10	6.01314e-15	9.13686e-09
CX238054	Mm.44736	13429	13429	Dynamin 1	Dnm1	-1.17	-0.69	-1.12	-0.98	-1.04	-0.61	-0.935	0.231582	40.88	24.13	39.63	34.52	37.27	20.71	32.8567	8.44029	3.65683e-18	4.97084e-11	1.25096e-17	1.94621e-15	1.35692e-16	1.62307e-09
CX236494	Mm.28480	30795	30795	FK506 binding protein 3	Fkbp3	-0.94	-0.65	-1.1	-1.09	-0.99	-0.86	-0.938333	0.167978	31.33	17.05	35.95	31.63	32.68	24.6	28.8733	6.87396	4.47605e-14	4.97184e-08	4.74944e-16	3.33361e-14	1.2559e-14	3.56777e-11
CX242807	Mm.157545	16889	16889	Lysosomal acid lipase 1	Lip1	-1.07	-0.76	-1.17	-0.87	-1.06	-0.71	-0.94	0.186762	35.81	25.76	38.66	29.67	35.42	23.81	31.5217	6.01062	5.43942e-16	1.0105e-11	3.25915e-17	2.28831e-13	8.42619e-16	7.7693e-11
CX241370	Mm.319660	15331	15331	High mobility group nucleosomal binding domain 2	Hmgn2	-0.66	-0.8	-1.24	-1.19	-0.79	-0.96	-0.94	0.233838	23.07	21.19	42	33.01	28.29	26.55	29.0183	7.58611	1.44747e-10	8.74386e-10	1.19306e-18	8.59225e-15	9.45669e-13	5.27206e-12
CX235635	Mm.277527	72144	72144	Solute carrier family 37 (glycerol-3-phosphate transporter), member 3	Slc37a3	-0.7	-0.94	-0.94	-1.19	-0.85	-1.04	-0.943333	0.166213	20	28.37	28.19	35.78	25.6	31.53	28.245	5.3397	2.90009e-09	7.82275e-13	9.71917e-13	5.65079e-16	1.33424e-11	3.9368e-14
CX236235	Mm.87052	16469	16469	Jerky	Jrk	-0.94	-1.02	-1.2	-0.68	-1.11	-0.71	-0.943333	0.211345	33.53	32.92	40.85	20.98	38.44	22.39	31.5183	8.19004	5.15493e-15	9.06113e-15	3.75772e-18	1.13637e-09	4.24036e-17	3.11724e-10
CX207108	Mm.29133	12236	12236	Budding uninhibited by benzimidazoles 1 homolog, beta (S. cerevisiae)	Bub1b	-0.84	-1.02	-0.94	-0.92	-0.9	-1.04	-0.943333	0.0752773	10.15	16.08	12.82	13.79	11.88	16.96	13.6133	2.56688	4.15944e-05	1.26786e-07	3.15593e-06	1.27742e-06	8.82263e-06	6.40014e-08
CX221445	Mm.330785	381406	381406	Similar to mNori-2p	MGC102419	-1.02	-0.95	-0.88	-0.95	-1.08	-0.79	-0.945	0.102127	34.12	20.8	29.66	21.09	36.11	16.23	26.335	8.09283	2.86441e-15	1.27578e-09	2.298e-13	1.0234e-09	4.24382e-16	1.29958e-07
CX242294	Mm.1775	15374; 404584	15374	Hematological and neurological expressed sequence 1	Hn1	-1.12	-1.12	-1.11	-0.8	-0.8	-0.78	-0.955	0.177285	34.48	39.04	34	28.52	24.5	27.92	31.41	5.34098	2.01349e-15	2.17349e-17	3.234e-15	7.09129e-13	3.88974e-11	1.37508e-12
CX240126	Mm.336087	15354	15354	High mobility group box 3	Hmgb3	-1.13	-0.84	-1.19	-0.9	-1.07	-0.61	-0.956667	0.216487	34.74	23.43	36.36	25.41	33.3	14.99	28.0383	8.24926	1.5621e-15	9.84841e-11	3.15587e-16	1.50597e-11	6.82895e-15	4.37979e-07
CX237825	Mm.5121	18484	18484	Peptidylglycine alpha-amidating monooxygenase	Pam	-1.01	-1.02	-1.15	-0.96	-0.85	-0.79	-0.963333	0.128944	34.62	38.9	38.54	37.02	29.35	30.99	34.9033	3.99782	1.75013e-15	2.51741e-17	3.68658e-17	1.66331e-16	3.359e-13	6.70638e-14
CX231002	Mm.371620	66637; 101221	66637	DNA Segment, Chr 6, Mouse Genome Informatics 32	5730449L18Rik	-1.02	-0.91	-1.07	-0.89	-1.04	-0.88	-0.968333	0.0842417	29.24	29.82	30.48	29.11	29.89	28.77	29.5517	0.624737	3.46289e-13	1.88478e-13	1.0237e-13	3.99456e-13	1.96688e-13	5.97002e-13
CX241790	Mm.273768	52323; 93739	52323	Kelch-like 7 (Drosophila)	Klhl7	-1.2	-0.77	-1.21	-0.87	-1.18	-0.62	-0.975	0.255715	38.28	17	38.6	20.15	37.74	11.71	27.2467	12.3084	4.74466e-17	5.20619e-08	3.45071e-17	2.57378e-09	8.45325e-17	1.08335e-05
CX241695	Mm.262327	22334	22334	Voltage-dependent anion channel 2	Vdac2	-1.35	-0.88	-0.88	-0.96	-0.94	-0.86	-0.978333	0.186163	22.37	27.01	11.4	29.7	12.98	26.69	21.6917	7.74175	2.86743e-10	2.9595e-12	1.25118e-05	2.23581e-13	3.02488e-06	4.5885e-12
CX202720	Mm.240265	68152	68152	RIKEN cDNA 5830415L20 gene	5830415L20Rik	-1.08	-0.83	-1.06	-1.13	-0.98	-0.79	-0.978333	0.13963	31	18.14	30.25	26.7	28.04	17	25.1883	6.10804	6.16492e-14	1.7126e-08	1.28717e-13	4.22189e-12	1.20854e-12	6.13174e-08
CX241899	Mm.18353	13478	13478	Dolichyl-phosphate (UDP-N-acetylglucosamine) acetylglucosaminephosphotransferase 1 (GlcNAc-1-P transferase)	Dpagt1	-1.1	-0.86	-0.85	-0.82	-1.18	-1.08	-0.981667	0.155746	38.79	26.52	30.78	25.14	41.17	33.54	32.6567	6.45842	2.89024e-17	4.79332e-12	7.60497e-14	1.95391e-11	2.83057e-18	5.41634e-15
CX238881	Mm.218698	66300; 243846	66300	Coiled-coil domain containing 9	2610014I16Rik	-0.89	-1.13	-1.5	-0.65	-1.03	-0.69	-0.981667	0.315114	32.25	38.98	48.5	22.26	36.77	24.04	33.8	9.8242	1.81584e-14	2.31523e-17	1.85087e-21	3.25503e-10	2.21247e-16	6.2241e-11
CX206811	Mm.290290	21371	21371	Tubulin cofactor a	Tbca	-0.98	-1.06	-1.05	-1.06	-0.96	-0.8	-0.985	0.100349	25.42	29.53	27.34	29.52	24.81	21.64	26.3767	3.05148	1.45942e-11	2.51817e-13	2.22919e-12	2.66447e-13	2.88495e-11	6.55055e-10
CX240233	Mm.29702	28146	28146	DNA segment, Chr 3, University of California at Los Angeles 1	D3Ucla1	-0.95	-1.17	-1.02	-1.2	-0.8	-0.79	-0.988333	0.176115	25.02	29.29	26.93	30.02	19.97	18.08	24.885	4.90791	2.1519e-11	3.18672e-13	3.3265e-12	1.63335e-13	3.30112e-09	2.12399e-08
CX205221	Mm.358931	245860	245860	APG9 autophagy 9-like 1 (S. cerevisiae)	AU019532	-0.72	-1.02	-1.24	-1.02	-0.86	-1.08	-0.99	0.180111	18.01	36.95	33.63	36.83	22.69	38.74	31.1417	8.64745	2.00681e-08	1.71602e-16	4.62372e-15	2.00603e-16	2.29028e-10	3.13254e-17
CX202617	Mm.37289	50913	50913	Oligodendrocyte transcription factor 2	Olig2	-1.1	-1.2	-1.16	-0.85	-0.87	-0.8	-0.996667	0.17603	20.73	32.1	21.73	21.94	14.83	20.24	21.9283	5.6245	1.45649e-09	2.01864e-14	5.62553e-10	4.49042e-10	5.14927e-07	2.56848e-09
CX225946	Mm.273370	27277	27277	Golgi autoantigen, golgin subfamily a, 5	Golga5	-0.76	-1.35	-0.83	-1.11	-0.67	-1.26	-0.996667	0.281969	27.24	48.59	29.72	42.46	23.48	46.49	36.33	10.794	2.4626e-12	1.67259e-21	2.1516e-13	7.59867e-19	1.06304e-10	1.37895e-20
CX238985	Mm.271947	16765	16765	Stathmin 1	Stmn1	-1.11	-0.68	-1.28	-0.86	-0.94	-1.12	-0.998333	0.214701	34.92	21.55	39.37	28.58	29.85	36.71	31.83	6.48653	1.31328e-15	6.12454e-10	1.61667e-17	6.68474e-13	2.04875e-13	2.35946e-16
CX229864	Mm.193632	26939	26939	Polymerase (RNA) III (DNA directed) polypeptide E	Polr3e	-1.06	-0.83	-1.07	-1.1	-0.97	-0.96	-0.998333	0.0998833	39.58	31.88	39.78	40.88	37.02	36.7	37.64	3.26455	1.3203e-17	2.5066e-14	1.08156e-17	3.62843e-18	1.7279e-16	2.37571e-16
CX230751	Mm.18856	50772	50772	Mitogen-activated protein kinase 6	Mapk6	-1.04	-1.07	-0.96	-0.93	-1.02	-0.98	-1	0.0525357	12.6	12.35	10.82	9.35	12.34	10.57	11.3383	1.29854	3.86856e-06	4.79461e-06	2.20957e-05	9.62537e-05	5.66982e-06	3.30768e-05
CX240108	Mm.294623	66235	66235	Eukaryotic translation initiation factor 1A, Y-linked	Eif1ay	-1.35	-1.06	-1.14	-0.73	-1.01	-0.71	-1	0.246089	27.14	30.61	22.2	19.95	18.99	19.13	23.0033	4.8177	2.72005e-12	8.68875e-14	3.39642e-10	3.1333e-09	8.55668e-09	7.59442e-09
CX235486	Mm.28222	68278	68278	DEAD (Asp-Glu-Ala-Asp) box polypeptide 39	Ddx39	-1.16	-0.8	-1.22	-1.04	-1.09	-0.69	-1	0.209666	34.78	29.35	36.29	37.36	32.94	24.88	32.6	4.71811	1.49922e-15	3.00608e-13	3.37778e-16	1.18543e-16	9.71529e-15	2.72977e-11
CX239584	Mm.261859	211446; 72678	211446	SEC6-like 1 (S. cerevisiae)	Sec6l1	-1.25	-0.77	-1.06	-1.07	-1.11	-0.76	-1.00333	0.19674	33.41	22.19	28.35	31.81	29.91	21.71	27.8967	4.9155	5.77385e-15	3.30378e-10	8.28864e-13	2.80991e-14	1.93067e-13	6.10648e-10
CX199621	Mm.21974	12988	12988	C-src tyrosine kinase	Csk	-0.93	-0.99	-1.32	-0.69	-1.06	-1.03	-1.00333	0.203928	22.67	23.96	33.06	14.18	26.66	25.11	24.2733	6.13426	2.13769e-10	5.84911e-11	8.0891e-15	8.69605e-07	4.68062e-12	2.17946e-11
CX236124	Mm.20929	15204	15204	Hect (homologous to the E6-AP (UBE3A) carboxyl terminus) domain and RCC1 (CHC1)-like domain (RLD) 2	Herc2	-1.17	-0.84	-1.22	-0.96	-1.15	-0.69	-1.005	0.211163	36.22	20.91	37.52	24.71	35.62	15.83	28.4683	9.2103	3.62415e-16	1.14329e-09	1.0042e-16	2.98031e-11	6.89833e-16	1.9227e-07
CX227045	Mm.258846	19348	19348	Kinesin family member 20A	Kif20a	-0.99	-1.02	-0.98	-0.88	-1.24	-0.93	-1.00667	0.124526	23.88	18.4	23.71	14.63	30.61	16.06	21.215	5.99089	6.55e-11	1.32431e-08	7.7738e-11	5.60563e-07	9.72134e-14	1.53741e-07
CX232211	Mm.197486	20133	20133	Ribonucleotide reductase M1	Rrm1	-0.97	-1.02	-0.9	-1.05	-1.14	-1.04	-1.02	0.0807465	13.84	22.57	12.14	23.4	18.14	23.07	18.86	4.95937	1.15959e-06	2.26527e-10	6.11148e-06	1.07255e-10	1.97982e-08	1.60268e-10
CX227926	Mm.35788	18972	18972	Polymerase (DNA directed), delta 2, regulatory subunit	Pold2	-1.28	-0.94	-1.04	-1.09	-1.07	-0.7	-1.02	0.191937	16.67	22.74	11.58	27.01	12.36	14.81	17.5283	6.12019	7.39203e-08	1.91512e-10	1.0554e-05	3.1217e-12	5.54337e-06	5.20691e-07
CX214922	Mm.260114	268697; 12429	268697	Cyclin B1, related sequence 1	Ccnb1	-1.05	-1	-0.98	-1.01	-1.12	-1.01	-1.02833	0.0503653	20.87	16.86	18.96	17.01	22.7	17.21	18.935	2.40445	1.23319e-09	5.9574e-08	7.94656e-09	5.52425e-08	2.28275e-10	5.01223e-08
CX221197	Mm.291877	268936	268936	Bromodomain and PHD finger containing, 3	Brpf3	-0.92	-1.24	-1.03	-1.16	-0.88	-0.98	-1.035	0.139964	13.97	18.55	16.79	16.79	13.13	12.78	15.335	2.35896	1.02318e-06	1.15147e-08	6.59387e-08	6.86018e-08	2.61051e-06	3.81356e-06
CX239802	Mm.358634	20383	20383	Splicing factor, arginine/serine-rich 3 (SRp20)	Sfrs3	-1.19	-0.95	-1.09	-1	-1.04	-0.97	-1.04	0.0889944	45.28	31.6	42.7	33.03	41.27	32.21	37.6817	6.0722	4.61515e-20	3.29909e-14	5.96308e-19	8.46591e-15	2.55402e-18	2.00239e-14
CX225300	Mm.218657	66471	66471	Acidic (leucine-rich) nuclear phosphoprotein 32 family, member E	Anp32e	-1.09	-1.05	-1.14	-1.04	-1.01	-0.93	-1.04333	0.0714609	37.13	22.25	38.51	22.1	34.94	19.02	28.9917	8.77033	1.48286e-16	3.10651e-10	3.7833e-17	3.82404e-10	1.36066e-15	8.47657e-09
CX205855	Mm.85162	71878	71878	RIKEN cDNA 2310007D09 gene	2310007D09Rik	-1.08	-1.15	-1.18	-1.02	-0.95	-0.91	-1.04833	0.107966	22.07	24.33	24.73	20.96	18.63	17.86	21.43	2.84659	3.8334e-10	4.06113e-11	2.84951e-11	1.16951e-09	1.22111e-08	2.6332e-08
CX239308	Mm.29324	16828	16828	Lactate dehydrogenase 1, A chain	Ldh1	-1.26	-1.09	-0.77	-0.99	-1.18	-1.05	-1.05667	0.169902	41.41	34.06	26.47	31.1	39.35	32.87	34.21	5.47097	2.15197e-18	2.94765e-15	5.22341e-12	5.63129e-14	1.71918e-17	1.05194e-14
CX234556	Mm.290830	56150	56150	MAD2 (mitotic arrest deficient, homolog)-like 1 (yeast)	Mad2l1	-1.37	-0.83	-1.27	-0.97	-1.06	-0.86	-1.06	0.219636	23.31	15.5	21.3	19.48	16.42	16.49	18.75	3.12819	1.13946e-10	2.23759e-07	8.14291e-10	4.94025e-09	1.06151e-07	1.00959e-07
CX216169	Mm.270647	213053	213053	Solute carrier family 39 (zinc transporter), member 14	Slc39a14	-1.01	-1.6	-0.96	-1.11	-0.7	-1.02	-1.06667	0.295815	26.76	31.01	25.36	20.34	16.5	18.13	23.0167	5.60193	3.91304e-12	5.9044e-14	1.54846e-11	2.13022e-09	9.77045e-08	2.02314e-08
CX221938	Mm.153030	320654; 68621	320654	RIKEN cDNA E330024J20 gene	E330024J20Rik	-0.87	-1.22	-1.01	-1.17	-0.99	-1.18	-1.07333	0.137502	11.89	25.72	15.33	24.43	14.94	24.96	19.545	6.14634	7.68506e-06	1.04408e-11	2.7363e-07	3.90304e-11	4.47841e-07	2.50677e-11
CX238882	Mm.330987	381438	381438	Hypothetical gene supported by AK039231; AK039519; AK039710; AK045832	LOC381438	-0.95	-1.28	-1.7	-0.69	-1.04	-0.79	-1.075	0.368497	28.36	43.21	46.35	24.27	30.98	28.43	33.6	8.97791	8.23778e-13	3.53413e-19	1.58194e-20	4.59129e-11	6.72739e-14	8.29854e-13
CX207111	Mm.25844	93692	93692	Glutaredoxin 1 (thioltransferase)	Glrx1	-1.22	-0.99	-1.14	-1.15	-0.93	-1.03	-1.07667	0.110574	31.74	25.69	29.69	30.13	23.96	27	28.035	2.96752	2.97908e-14	1.07412e-11	2.23227e-13	1.46246e-13	6.61643e-11	3.37796e-12
CX244128	Mm.33721	170625	170625	Sorting nexin associated golgi protein 1	Snag1	-1.31	-0.82	-1.31	-0.88	-1.09	-1.06	-1.07833	0.206825	37.32	28.3	37.18	30.3	31.82	36.07	33.4983	3.8689	1.23415e-16	8.38041e-13	1.40411e-16	1.23792e-13	2.9372e-14	4.42976e-16
CX242235	Mm.17917	27984	27984	EF hand domain containing 2	Efhd2	-1.22	-1.11	-1.42	-0.9	-1.22	-0.66	-1.08833	0.269846	31.29	24.48	35.95	18.58	31.29	10.91	25.4167	9.35953	4.63006e-14	3.49958e-11	4.7251e-16	1.18955e-08	4.94734e-14	2.35888e-05
CX239942	Mm.180013	14797	14797	Amino-terminal enhancer of split	Aes	-1.02	-1.58	-1.13	-1.02	-0.73	-1.05	-1.08833	0.276653	19.04	37.15	21.8	23.86	10.86	24.93	22.94	8.59263	7.39946e-09	1.40477e-16	5.01705e-10	6.83708e-11	2.38032e-05	2.5971e-11
CX235327	Mm.284587	67196	67196	RIKEN cDNA 2700084L22 gene	2700084L22Rik	-1.08	-1.18	-1.05	-0.82	-1.27	-1.14	-1.09	0.153362	16.51	19.52	15.95	10.49	21.06	18.58	17.0183	3.71621	8.63414e-08	4.45737e-09	1.5059e-07	3.15407e-05	1.13801e-09	1.30492e-08
CX225484	Mm.4502	17215	17215	Minichromosome maintenance deficient 3 (S. cerevisiae)	Mcm3	-1.12	-1.14	-1.16	-1.11	-1	-1.03	-1.09333	0.0637704	37.56	37.6	38.66	36.6	34.19	34.5	36.5183	1.80794	9.7427e-17	9.04858e-17	3.25186e-17	2.50741e-16	2.84706e-15	2.08693e-15
CX226526	Mm.371630	68028	68028	RIKEN cDNA 3110001N18 gene	3110001N18Rik	-1.25	-1.09	-1.17	-0.69	-1.33	-1.05	-1.09667	0.224024	16.49	34.86	14.82	21.52	18.25	33.7	23.2733	8.81756	8.80885e-08	1.33923e-15	4.53152e-07	6.76321e-10	1.76488e-08	4.60205e-15
CX238850	Mm.19039	14718	14718	Glutamate oxaloacetate transaminase 1, soluble	Got1	-1	-1.3	-1.01	-1.04	-1.13	-1.13	-1.10167	0.112679	23.53	28.85	23.62	22.25	26.91	24.94	25.0167	2.45358	9.27201e-11	4.89598e-13	8.49431e-11	3.30475e-10	3.68787e-12	2.57549e-11
CX212208	Mm.159684	21917; 103472; 76121	21917	Thymopoietin	Tmpo	-1.06	-1.01	-1.08	-1.32	-1.18	-0.97	-1.10333	0.127854	30.68	22.77	31.31	30.9	33.98	21.85	28.5817	5.00908	8.4386e-14	1.86639e-10	4.54393e-14	6.86869e-14	3.51145e-15	5.30088e-10
CX222511	Mm.240396	26931; 97787	26931	Protein phosphatase 2, regulatory subunit B (B56), gamma isoform	Ppp2r5c	-0.99	-1.04	-1.19	-0.93	-1.14	-1.33	-1.10333	0.146379	30.6	35.36	36.1	32.03	34.79	43.19	35.345	4.3801	9.11968e-14	8.22933e-16	4.08725e-16	2.25694e-14	1.57467e-15	3.74135e-19
CX239954	Mm.339760	237781	237781	Smith-Magenis syndrome chromosome region, candidate 7 homolog (human)	Smcr7	-1.15	-1.45	-1.16	-1.16	-0.82	-0.91	-1.10833	0.221938	33.54	30.86	33.73	24.23	23.38	17.74	27.2467	6.46721	5.10072e-15	6.8064e-14	4.19875e-15	4.75118e-11	1.16617e-10	2.97934e-08
CX238230	Mm.206631	97827	97827	RIKEN cDNA 4930539P14 gene	4930539P14Rik	-1.23	-1.1	-1.36	-0.9	-1.29	-0.77	-1.10833	0.231984	31.17	31.84	34.26	25.9	32.59	21.32	29.5133	4.90595	5.2112e-14	2.60303e-14	2.49025e-15	9.2541e-12	1.37738e-14	8.90274e-10
CX239081	Mm.166372	59044	59044	Ring finger protein 130	Rnf130	-1.26	-0.77	-1.35	-1.07	-1.18	-1.03	-1.11	0.204255	45.44	24.76	47.38	34.71	43.15	33.78	38.2033	8.64341	3.93868e-20	2.68126e-11	5.63758e-21	1.61622e-15	3.90495e-19	4.28618e-15
CX229475	Mm.250030	269261; 104367	269261	Ribosomal protein L12	Rpl12	-1.26	-1.15	-1.38	-0.96	-1	-0.93	-1.11333	0.181071	51.44	46.25	54.3	40.5	44.26	39.62	46.0617	5.87376	9.60879e-23	1.73081e-20	5.35719e-24	5.31326e-18	1.29271e-19	1.30777e-17
CX217747	Mm.352946	223921	223921	Achalasia, adrenocortical insufficiency, alacrimia	Aaas	-1.36	-0.94	-1.15	-0.95	-1.43	-0.87	-1.11667	0.235938	28.89	21.79	23.9	21.98	30.44	19.65	24.4417	4.29214	4.86884e-13	4.85494e-10	6.42817e-11	4.28068e-10	1.14659e-13	4.58577e-09
CX236856	Mm.209880	226823	226823	Potassium channel tetramerisation domain containing 3	Kctd3	-1.3	-1.14	-1.57	-0.77	-1.29	-0.67	-1.12333	0.343259	36.06	34.69	42.11	23.12	35.88	19.15	31.835	8.77268	4.25793e-16	1.59084e-15	1.07212e-18	1.4102e-10	5.36171e-16	7.48904e-09
CX210985	Mm.171335	105348	105348	Golgi phosphoprotein 2	Golph2	-1.15	-1.14	-1.06	-1.28	-0.97	-1.14	-1.12333	0.10328	21.53	17.83	19.25	20.93	16.98	17.99	19.085	1.82287	6.46851e-10	2.30628e-08	6.00032e-09	1.19482e-09	6.11376e-08	2.31987e-08
CX238596	Mm.371544	11740	11740	Solute carrier family 25 (mitochondrial carrier, adenine nucleotide translocator), member 5	Slc25a5	-1.33	-0.87	-1.28	-1.03	-1.38	-0.91	-1.13333	0.224024	42.67	27.51	41.61	32.56	43.95	28.86	36.1933	7.40044	6.18779e-19	1.8238e-12	1.75455e-18	1.34159e-14	1.76569e-19	5.46224e-13
CX231822	Mm.41502	14194	14194	Fumarate hydratase 1	Fh1	-1.36	-0.93	-1.28	-1.11	-1.24	-0.92	-1.14	0.185149	37.4	31.61	35.58	36.98	34.72	31.26	34.5917	2.62962	1.13648e-16	3.27956e-14	6.77962e-16	1.72156e-16	1.67661e-15	5.13324e-14
CX216746	Mm.425	15254	15254	Histidine triad nucleotide binding protein 1	Hint1	-1.34	-0.95	-1.53	-0.8	-1.41	-0.82	-1.14167	0.322206	35.05	27.27	39.19	22.25	36.69	22.92	30.5617	7.35478	1.15233e-15	2.30242e-12	1.9249e-17	3.30374e-10	2.40722e-16	1.86483e-10
CX201917	Mm.38450	53860	53860	Septin 9	2005-09-09	-1.06	-1.32	-1.32	-1.36	-0.97	-0.83	-1.14333	0.221149	16.99	25.83	23.11	26.71	14.97	13.25	20.1433	5.80492	5.412e-08	9.43093e-12	1.39648e-10	4.20122e-12	4.35982e-07	2.39535e-06
CX241049	Mm.314288	94217; 71565; 76203	94217	Low density lipoprotein-related protein 1B (deleted in tumors)	Lrp1b	-1.23	-0.95	-1.19	-1.38	-1.16	-1.04	-1.15833	0.150122	44.16	30.71	43.26	42.4	42.43	33.74	39.45	5.71445	1.40139e-19	7.90462e-14	3.42989e-19	8.0211e-19	8.01132e-19	4.41867e-15
CX242172	Mm.168688	75410; 22383	75410	RIKEN cDNA 2610014H22 gene	2610014H22Rik	-1.31	-1.19	-1.46	-0.86	-1.34	-0.81	-1.16167	0.267688	32.45	32.98	35.94	23.32	33.28	21.54	29.9183	5.95112	1.47936e-14	8.50195e-15	4.75904e-16	1.15407e-10	6.98762e-15	7.2144e-10
CX233154	Mm.120919	212377	212377	RIKEN cDNA F730047E07 gene	F730047E07Rik	-1.12	-1.31	-1.03	-1.2	-1.23	-1.18	-1.17833	0.0957949	36.2	30.62	33.3	28.02	39.15	27.63	32.4867	4.60159	3.83743e-16	8.61001e-14	6.72617e-15	1.16458e-12	2.18043e-17	1.82229e-12
CX226549	Mm.359653	21335	21335	Transforming, acidic coiled-coil containing protein 3	Tacc3	-1.14	-1.13	-1.32	-0.87	-1.43	-1.19	-1.18	0.190997	40.97	40.35	45.53	32.09	48.09	42.04	41.5117	5.47926	3.32427e-18	5.96199e-18	3.56809e-20	2.13131e-14	2.77941e-21	1.18261e-18
CX211727	Mm.28895	68763	68763	RIKEN cDNA 1110038B12 gene	1110038B12Rik	-1.06	-1.5	-1.29	-0.96	-1.16	-1.11	-1.18	0.191102	28.04	29.2	33.87	16.58	30.88	20.58	26.525	6.58197	1.12016e-12	3.48297e-13	3.67183e-15	8.40332e-08	7.42113e-14	1.83765e-09
CX203736	Mm.5048	17218	17218	Minichromosome maintenance deficient 5, cell division cycle 46 (S. cerevisiae)	Mcm5	-1.18	-1.26	-1.24	-1.13	-1.14	-1.17	-1.18667	0.0527889	17.11	17.86	18.28	15.14	16.16	16.09	16.7733	1.18955	4.84119e-08	2.24307e-08	1.54429e-08	3.429e-07	1.36841e-07	1.4978e-07
CX234866	Mm.22592	12442	12442	Cyclin B2	Ccnb2	-1.33	-1.27	-1.1	-1.08	-1.24	-1.2	-1.20333	0.097707	25.84	20.06	20.35	15.7	23.81	18.55	20.7183	3.6399	9.63544e-12	2.63351e-09	2.0595e-09	1.98558e-07	7.66877e-11	1.34764e-08
CX222535	Mm.38087	105722; 73186	105722	Transmembrane protein 16F	Tmem16f	-1.08	-1.46	-1.07	-1.25	-1.2	-1.2	-1.21	0.141986	27.7	27.9	27.45	23.51	30.95	22.27	26.63	3.18862	1.56057e-12	1.2412e-12	1.9873e-12	9.65323e-11	6.92677e-14	3.50065e-10
CX229892	Mm.1248	12544; 53954	12544	Cell division cycle 45 homolog (S. cerevisiae)-like	Cdc45l	-1.21	-1.18	-1.25	-1.12	-1.39	-1.11	-1.21	0.102956	29.72	19.88	30.55	18.44	34.03	18.29	25.1517	7.05345	2.15647e-13	3.13029e-09	9.55533e-14	1.36366e-08	3.33915e-15	1.73845e-08
CX204356	Mm.215667	15528	15528	Heat shock protein 1 (chaperonin 10)	Hspe1	-1.45	-1.26	-1.34	-1.13	-1.12	-0.99	-1.215	0.167183	36.84	32.45	34.26	29.16	28.87	25.42	31.1667	4.14072	1.98267e-16	1.42503e-14	2.50089e-15	3.80319e-13	5.36053e-13	1.59439e-11
CX214830	Mm.333406	12444	12444	Cyclin D2	Ccnd2	-0.96	-1.67	-1.32	-1.62	-0.82	-0.91	-1.21667	0.373131	24.51	49.07	33.95	48.22	20.2	30.24	34.365	12.0263	3.53807e-11	1.03379e-21	3.39156e-15	2.42121e-21	2.63085e-09	1.39413e-13
CX236956	Mm.209813	13642; 319744	13642	RIKEN cDNA E230020D15 gene	Efnb2	-1.63	-1.19	-1.63	-1.03	-1.22	-0.63	-1.22167	0.379811	37.27	28.21	37.2	24.23	28.38	11.39	27.78	9.59767	1.29645e-16	9.12595e-13	1.37752e-16	4.75823e-11	8.64132e-13	1.48326e-05
CX227236	Mm.2870	19891	19891	Replication protein A2	Rpa2	-1.25	-1.39	-1.17	-1.21	-1.17	-1.16	-1.225	0.0875785	30.29	37.64	28.27	33.43	28.33	31.99	31.6583	3.56259	1.23952e-13	8.69468e-17	8.94679e-13	5.67723e-15	9.08427e-13	2.49392e-14
CX222966	Mm.329353	225363; 52117; 98123	225363	Eukaryotic translation termination factor 1	Etf1	-1.06	-1.49	-1.24	-1.13	-1.16	-1.27	-1.225	0.1503	30.67	42.55	35.42	33.92	33.39	37.65	35.6	4.11215	8.52541e-14	6.80907e-19	7.98127e-16	3.52551e-15	6.2499e-15	9.22863e-17
CX239283	Mm.77695	12449	12449	Cyclin F	Ccnf	-1.01	-1.45	-1.18	-1.37	-1.12	-1.23	-1.22667	0.161823	21.44	38.51	26.12	36.66	24.47	33.52	30.12	7.04256	7.06773e-10	3.69243e-17	7.36703e-12	2.36818e-16	4.03127e-11	5.53861e-15
CX236147	Mm.332314	22629	22629	Tyrosine 3-monooxygenase/tryptophan 5-monooxygenase activation protein, eta polypeptide	Ywhah	-1.44	-1.17	-1.13	-1.27	-1.21	-1.21	-1.23833	0.109255	48.47	35.11	40.62	37.75	43.05	36.41	40.235	4.95902	1.89135e-21	1.05112e-15	4.71695e-18	8.03047e-17	4.34352e-19	3.17246e-16
CX212924	Mm.45039	16978	16978	Leucine rich repeat (in FLII) interacting protein 1	Lrrfip1	-1	-1.32	-1.19	-1.16	-1.34	-1.46	-1.245	0.161957	22.56	28.91	27.51	24.98	31.09	31.89	27.8233	3.58539	2.38914e-10	4.61799e-13	1.88514e-12	2.29202e-11	6.02962e-14	2.75219e-14
CX214047	Mm.4587	19038	19038	Peptidylprolyl isomerase C	Ppic	-1.59	-1.21	-1.33	-1.27	-1.15	-0.94	-1.24833	0.214515	38.68	22.15	33.08	23.51	28.66	15.36	26.9067	8.33408	3.19695e-17	3.42192e-10	7.96612e-15	9.6031e-11	6.59804e-13	3.0586e-07
CX242918	Mm.4071	16785; 104433	16785	Laminin receptor 1 (ribosomal protein SA)	Lamr1	-1.82	-1.33	-1.58	-1.21	-0.97	-0.6	-1.25167	0.434208	49.95	39.81	45.52	36.84	30.39	16.55	36.51	11.9052	4.30831e-22	1.01888e-17	3.63274e-20	1.98104e-16	1.20672e-13	9.52032e-08
CX238411	Mm.329243	12314; 75700	12314	Calmodulin 2	Calm2	-1.36	-1.09	-1.34	-1.35	-1.23	-1.14	-1.25167	0.116862	30.76	32.79	30.4	39.55	27.87	34.27	32.6067	4.04291	7.81821e-14	1.02544e-14	1.10304e-13	1.35742e-17	1.43688e-12	2.63385e-15
CX204651	Mm.1500	17217	17217	Minichromosome maintenance deficient 4 homolog (S. cerevisiae)	Mcm4	-1.15	-1.33	-1.18	-1.22	-1.41	-1.24	-1.255	0.0977241	15.47	21.24	16.08	19.03	20.92	19.48	18.7033	2.42465	2.36994e-07	8.35179e-10	1.3277e-07	7.65089e-09	1.29854e-09	5.42509e-09
CX235497	Mm.42956	56876	56876	Nasal embryonic LHRH factor	Nelf	-1.24	-1.46	-1.5	-1.51	-0.92	-0.94	-1.26167	0.27513	36.03	44.91	42.08	46.03	27.2	31.28	37.9217	7.67487	4.3872e-16	6.54597e-20	1.10145e-18	2.16018e-20	2.76134e-12	5.03515e-14
CX242767	Mm.273285	57816	57816	Tescalcin	Tesc	-1.35	-1.11	-1.29	-1.21	-1.39	-1.25	-1.26667	0.100731	27.11	22.08	25.79	24.58	28.04	25.58	25.53	2.0819	2.78046e-12	3.65868e-10	1.01129e-11	3.36718e-11	1.2175e-12	1.36878e-11
CX243727	Mm.330594	241638	241638	ProSAPiP1 protein	Prosapip1	-1.57	-1.2	-1.6	-1.07	-1.45	-0.76	-1.275	0.32746	33.38	27.92	33.96	24.57	30.84	15.25	27.6533	7.01633	5.95232e-15	1.21235e-12	3.34492e-15	3.41134e-11	7.74396e-14	3.40212e-07
CX240401	Mm.279998	97165	97165	High mobility group box 2	Hmgb2	-1.61	-1.14	-1.49	-1.09	-1.54	-0.86	-1.28833	0.30076	24.99	18.88	22.94	17.68	23.78	11.9	20.0283	4.90049	2.21392e-11	8.34652e-09	1.64354e-10	2.87427e-08	7.89129e-11	9.03616e-06
CX208725	Mm.37395	227731	227731	Solute carrier family 25 (mitochondrial carrier, phosphate carrier), member 25	Slc25a25	-1.42	-1.25	-1.42	-1.25	-1.3	-1.15	-1.29833	0.106097	24.16	19.74	24.13	19.84	21.77	17.76	21.2333	2.58765	5.01093e-11	3.61095e-09	5.13799e-11	3.4702e-09	5.64575e-10	2.91968e-08
CX233456	Mm.21873	67177	67177	Retroviral integration site 2	Ris2	-1.43	-1.32	-1.33	-1.15	-1.31	-1.26	-1.3	0.0920869	26.53	22.63	24.41	18.77	24.21	21.45	23	2.69612	4.90601e-12	2.14429e-10	3.89858e-11	9.85472e-09	5.18573e-11	7.89209e-10
CX215598	Mm.42148	14235; 98186; 101423	14235	Forkhead box M1	Foxm1	-1	-1.41	-1.38	-1.45	-1.2	-1.42	-1.31	0.175955	24.93	41.63	34.55	42.48	30.37	41.93	35.9817	7.28278	2.34773e-11	1.68267e-18	1.88465e-15	7.42755e-19	1.22646e-13	1.32155e-18
CX213583	Mm.146984	228769	228769	Proteasome (prosome, macropain) inhibitor subunit 1	Psmf1	-0.9	-1.3	-0.86	-1.38	-1.63	-1.89	-1.32667	0.403171	10.76	28.59	9.71	30.53	26.34	40.25	24.3633	11.9328	2.30182e-05	6.32836e-13	6.47035e-05	9.84727e-14	6.43396e-12	7.01628e-18
CX242777	Mm.103711	20312	20312	Chemokine (C-X3-C motif) ligand 1	Cx3cl1	-0.94	-1.52	-1.22	-1.53	-1.25	-1.51	-1.32833	0.236256	15.03	26.82	22.01	27.24	22.86	26.82	23.4633	4.69883	3.64379e-07	3.55307e-12	4.09181e-10	2.50212e-12	1.95315e-10	4.05051e-12
CX204016	Mm.23596	66570	66570	RIKEN cDNA 2610019I03 gene	2610019I03Rik	-1.35	-1.49	-1.34	-1.22	-1.36	-1.28	-1.34	0.0905539	25.44	30.37	25.17	24.31	25.65	25.89	26.1383	2.14361	1.43479e-11	1.10714e-13	1.8517e-11	4.37737e-11	1.26965e-11	1.01314e-11
CX241252	Mm.245890	114715	114715	Sprouty protein with EVH-1 domain 1, related sequence	Spred1	-1.59	-1.3	-1.69	-1.08	-1.56	-0.84	-1.34333	0.332425	46.37	41.03	48.36	35.26	45.82	27.72	40.76	7.93978	1.54607e-20	3.06304e-18	2.13296e-21	9.37196e-16	2.70568e-20	1.67194e-12
CX244292	Mm.2871	108671	108671	DnaJ (Hsp40) homolog, subfamily C, member 9	Dnajc9	-1.07	-1.4	-1.45	-1.6	-1.27	-1.28	-1.345	0.181411	30.92	40.9	40.51	45.21	36.46	38.12	38.6867	4.82447	6.69087e-14	3.48501e-18	5.23005e-18	4.91377e-20	3.02232e-16	5.80027e-17
CX235218	Mm.7271	53319	53319	Nuclear RNA export factor 1 homolog (S. cerevisiae)	Nxf1	-1.07	-1.38	-1.5	-1.64	-1.35	-1.27	-1.36833	0.195081	28.46	35.38	38.82	40.83	35.55	32.8	35.3067	4.3835	7.43003e-13	8.01207e-16	2.78221e-17	3.83708e-18	7.42795e-16	1.12167e-14
CX202418	Mm.41925	70083	70083	Meteorin, glial cell differentiation regulator	Metrn	-1.44	-1.53	-1.22	-1.3	-0.94	-1.78	-1.36833	0.286665	46.94	40.3	41.88	35.16	33.81	45.1	40.5317	5.25059	8.75288e-21	6.28569e-18	1.35553e-18	1.04107e-15	4.14016e-15	5.52222e-20
CX203170	Mm.257590	68298; 72814	68298	RIKEN cDNA 2810406C15 gene	2810406C15Rik	-1.3	-1.58	-1.39	-1.24	-1.33	-1.38	-1.37	0.116619	27.55	31.35	29.36	24.18	28.32	27.29	28.0083	2.38634	1.81671e-12	4.19943e-14	3.0731e-13	4.9783e-11	9.22981e-13	2.54951e-12
CX205907	Mm.44827	60322	60322	Carbohydrate (N-acetylglucosamino) sulfotransferase 7	Chst7	-1.32	-1.8	-1.36	-1.32	-1.17	-1.32	-1.38167	0.21526	28.8	31.2	29.6	22.13	25.36	22.35	26.5733	3.86204	5.35636e-13	4.88008e-14	2.43406e-13	3.71174e-10	1.67819e-11	3.2623e-10
CX200334	Mm.272444	73847	73847	RIKEN cDNA 5430432M24 gene	5430432M24Rik	-1.69	-1.33	-1.52	-1.56	-1.12	-1.08	-1.38333	0.248247	20.73	21.88	17.77	26.39	10.46	16.27	18.9167	5.43609	1.41921e-09	4.45698e-10	2.55323e-08	5.73191e-12	3.52204e-05	1.2541e-07
CX233588	Mm.1791	67603	67603	Dual specificity phosphatase 6	Dusp6	-1.39	-1.64	-1.57	-1.32	-1.2	-1.2	-1.38667	0.185436	20.1	28.64	23.53	22.47	16.31	19.85	21.8167	4.17273	2.61722e-09	6.02649e-13	9.20112e-11	2.65284e-10	1.18191e-07	3.78461e-09
CX202490	Mm.293552	244723; 77247	244723	RIKEN cDNA A030009A06 gene	A030009A06Rik	-1.78	-1.59	-1.56	-1.31	-1.12	-0.97	-1.38833	0.308766	41.23	26.57	37.07	21.19	27.06	13.24	27.7267	10.2373	2.57006e-18	4.56061e-12	1.56187e-16	9.29788e-10	3.17178e-12	2.42623e-06
CX232674	Mm.181860	67951	67951	Tubulin, beta 6	Tubb6	-1.24	-1.56	-1.34	-1.47	-1.54	-1.27	-1.40333	0.13866	41.51	51.61	44.14	49.6	48.43	45.04	46.7217	3.78823	1.9474e-18	8.16261e-23	1.43133e-19	6.06841e-22	1.95776e-21	5.89236e-20
CX216703	Mm.303534	13486	13486	Down-regulator of transcription 1	Dr1	-1.66	-1.59	-1.8	-1.2	-1.36	-0.87	-1.41333	0.342092	39.69	41.54	42.29	32.83	33.63	23.16	35.5233	7.25314	1.17754e-17	1.84533e-18	8.98118e-19	1.02823e-14	4.92645e-15	1.47203e-10
CX241383	Mm.268532	73728	73728	RIKEN cDNA 1110007H17 gene	1110007H17Rik	-1.43	-1.31	-1.69	-1.51	-1.34	-1.33	-1.435	0.145842	44.31	39.53	49.77	44.1	42.44	40.11	43.3767	3.70444	1.20756e-19	1.34495e-17	5.18227e-22	1.48569e-19	7.98938e-19	8.04885e-18
CX244137	Mm.41681	231633	231633	CDNA sequence BC025600	BC025600	-1.66	-1.23	-1.59	-1.42	-1.41	-1.33	-1.44	0.16025	58.22	39.9	56.99	44.55	53.18	42.59	49.2383	7.86995	9.71446e-26	9.34275e-18	3.46964e-25	9.45408e-20	1.5951e-23	6.81456e-19
CX222305	Mm.311593	78309	78309	P53-associated parkin-like cytoplasmic protein	Parc	-1.63	-1.63	-1.84	-1.15	-1.45	-0.96	-1.44333	0.330676	28.67	29.2	32.36	19.34	25.35	14.55	24.9117	6.7319	6.04642e-13	3.454e-13	1.61644e-14	5.69924e-09	1.6931e-11	6.74117e-07
CX232838	Mm.241714	17220; 436369; 433027	17220	Minichromosome maintenance deficient 7 (S. cerevisiae)	Mcm7	-1.69	-1.47	-1.46	-1.55	-1.2	-1.34	-1.45167	0.168928	32.58	38.97	28.18	40.87	22.42	36.27	33.215	6.97622	1.30834e-14	2.33022e-17	9.77666e-13	3.68318e-18	2.99349e-10	3.65438e-16
CX243742	Mm.127560	69633; 329070	69633	Hypothetical protein C230050L11	2310014D11Rik	-1.77	-1.48	-1.82	-1.17	-1.69	-0.97	-1.48333	0.346391	48.2	42.88	48.48	35.44	46.7	29.9	41.9333	7.6513	2.54329e-21	4.91536e-19	1.93731e-21	7.8375e-16	1.14024e-20	1.95216e-13
CX226215	Mm.99	20135	20135	Ribonucleotide reductase M2	Rrm2	-1.33	-1.82	-1.34	-1.65	-1.25	-1.53	-1.48667	0.219879	19.39	21.45	19.6	18.8	17.71	16.8	18.9583	1.61544	5.22325e-09	6.8142e-10	4.26714e-09	9.62365e-09	3.00859e-08	7.44332e-08
CX242818	Mm.2718	55949	55949	Eukaryotic translation elongation factor 1 beta 2	Eef1b2	-2.01	-1.45	-1.99	-1.26	-1.44	-0.77	-1.48667	0.468131	34.59	26.54	34.29	22.41	24.73	10.12	25.4467	9.02931	1.81704e-15	4.67839e-12	2.43352e-15	2.83024e-10	3.11632e-11	5.11221e-05
CX217628	Mm.2746	14871	14871	Glutathione S-transferase, theta 1	Gstt1	-1.91	-1.55	-1.27	-1.26	-1.63	-1.36	-1.49667	0.252005	24.76	16.03	13.88	10.99	20.42	12.92	16.5	5.17409	2.76505e-11	1.33453e-07	1.12504e-06	1.93886e-05	2.12014e-09	3.3191e-06
CX240140	Mm.245931	15270	15270	H2A histone family, member X	H2afx	-1.67	-1.43	-1.76	-1.44	-1.61	-1.2	-1.51833	0.202526	33.29	27.49	34.92	27.63	32.16	22.54	29.6717	4.61775	6.52949e-15	1.85668e-12	1.30902e-15	1.69645e-12	2.11123e-14	2.6972e-10
CX244219	Mm.7141	18538	18538	Proliferating cell nuclear antigen	Pcna	-1.53	-1.5	-1.58	-1.46	-1.62	-1.5	-1.53167	0.0587934	37.48	24.07	38.42	23.25	39.29	24.13	31.1067	8.01233	1.05118e-16	5.24217e-11	4.14618e-17	1.24047e-10	1.82978e-17	5.65672e-11
CX200154	Mm.41758	67374; 28184	67374	Junction adhesion molecule 2	Jam2	-1.56	-1.5	-1.68	-1.65	-1.4	-1.49	-1.54667	0.105388	27.68	24.64	29.38	27.53	24.64	24.53	26.4	2.07306	1.65719e-12	3.0155e-11	3.17395e-13	1.86991e-12	3.51786e-11	3.83784e-11
CX236002	Mm.124905	78733	78733	Trophinin associated protein	Troap	-1.47	-1.59	-1.67	-1.5	-1.68	-1.38	-1.54833	0.118898	19.35	30.23	22.83	28.51	23.05	25.98	24.9917	4.02658	5.43892e-09	1.26522e-13	1.83405e-10	7.20159e-13	1.62082e-10	9.22053e-12
CX242132	Mm.312059	16647	16647	Karyopherin (importin) alpha 2	Kpna2	-1.89	-1.44	-1.46	-1.55	-1.57	-1.47	-1.56333	0.168246	45.31	32.85	37.16	35.19	39.6	33.58	37.2817	4.63812	4.47884e-20	9.64362e-15	1.42764e-16	1.01151e-15	1.33542e-17	5.17216e-15
CX228434	Mm.29786	215387	215387	Barren homolog (Drosophila)	Brrn1	-1.58	-1.47	-1.76	-1.56	-1.6	-1.42	-1.565	0.117941	45.93	29.73	49.31	31.42	46.44	28.63	38.5767	9.58672	2.4143e-20	2.07204e-13	8.16318e-22	4.11628e-14	1.45712e-20	6.83959e-13
CX215629	Mm.28518	27279	27279	Tumor necrosis factor receptor superfamily, member 12a	Tnfrsf12a	-1.53	-1.69	-1.51	-1.58	-1.65	-1.64	-1.6	0.0715542	40.54	40.11	40.08	37.95	42.77	39.06	40.085	1.61405	5.10832e-18	7.62015e-18	8.06052e-18	6.5787e-17	5.7268e-19	2.28193e-17
CX205475	Mm.290015	108907	108907	Nucleolar and spindle associated protein 1	Nusap1	-1.52	-1.68	-1.44	-1.67	-1.68	-1.61	-1.6	0.0997998	19.89	15.58	18.42	15.5	22.7	14.59	17.78	3.13951	3.21719e-09	2.06851e-07	1.35253e-08	2.40413e-07	2.27217e-10	6.5009e-07
CX208702	Mm.4933	17219	17219	Minichromosome maintenance deficient 6 (MIS5 homolog, S. pombe) (S. cerevisiae)	Mcm6	-1.53	-1.63	-1.71	-1.86	-1.43	-1.44	-1.6	0.167332	35.22	33.42	38.63	37.61	33.25	29.7	34.6383	3.25274	9.732e-16	5.52538e-15	3.36678e-17	9.26809e-17	7.18941e-15	2.39027e-13
CX203757	Mm.212591	109050	109050	RIKEN cDNA 6530418L21 gene	6530418L21Rik	-1.75	-1.77	-1.79	-1.7	-1.47	-1.26	-1.62333	0.212948	48.9	44.51	49.75	43.19	43.56	33.8	43.9517	5.69576	1.23223e-21	9.67609e-20	5.26096e-22	3.66051e-19	2.60737e-19	4.16561e-15
CX203799	Mm.282499	110074; 99183	110074	Deoxyuridine triphosphatase	Dut	-1.8	-1.51	-1.91	-1.61	-1.64	-1.39	-1.64333	0.189068	27.39	15.88	29.13	17.7	24.76	13.93	21.465	6.43208	2.11603e-12	1.54872e-07	3.85575e-13	2.80224e-08	3.02547e-11	1.23825e-06
CX235014	Mm.33118	109212	109212	RIKEN cDNA 6720460F02 gene	6720460F02Rik	-1.72	-1.72	-1.71	-1.53	-1.76	-1.62	-1.67667	0.085479	50.25	50.01	50.16	46.24	51	48.1	49.2933	1.77986	3.18577e-22	4.04044e-22	3.48568e-22	1.75253e-20	1.46602e-22	2.70903e-21
CX201844	Mm.370283	106344	106344	Replication factor C (activator 1) 4	Rfc4	-1.96	-1.3	-2.1	-1.57	-1.83	-1.32	-1.68	0.335678	41.89	36.02	44.18	41.92	39.88	36.5	40.065	3.24993	1.33569e-18	4.29031e-16	1.37361e-19	1.29488e-18	1.01686e-17	2.88498e-16
CX230713	Mm.29524	114584	114584	Chloride intracellular channel 1	Clic1	-1.9	-1.84	-1.4	-1.64	-1.63	-1.7	-1.685	0.177059	30.15	43.36	21.34	39.7	25.61	40.77	33.4883	9.05375	1.4186e-13	3.04754e-19	7.80054e-10	1.16894e-17	1.32154e-11	4.19012e-18
CX232706	Mm.156727	214498	214498	Hyperparathyroidism 2 homolog (human)	Hrpt2	-1.84	-1.84	-1.85	-1.42	-1.78	-1.4	-1.68833	0.21711	37.84	35.04	37.92	27.33	36.77	26.98	33.6467	5.13589	7.35743e-17	1.12221e-15	6.77121e-17	2.27176e-12	2.21989e-16	3.46505e-12
CX201730	Mm.12553	69263	69263	Replication factor C (activator 1) 3	Rfc3	-1.94	-1.57	-2.08	-1.63	-1.78	-1.22	-1.70333	0.303491	30.72	30.17	32.88	31.27	28.21	22.89	29.3567	3.51362	8.09325e-14	1.33741e-13	9.72317e-15	4.78909e-14	1.02548e-12	1.92038e-10
CX205381	Mm.45785	70466	70466	RIKEN cDNA 2610318C08 gene	2610318C08Rik	-1.53	-1.77	-1.67	-1.67	-1.77	-1.81	-1.70333	0.102502	29.49	35.69	32.16	33.43	33.87	36.39	33.505	2.49662	2.70206e-13	6.17983e-16	1.96817e-14	5.99841e-15	3.88557e-15	3.34535e-16
CX235057	Mm.272969	66442	66442	RIKEN cDNA 2600017H08 gene	2600017H08Rik	-1.79	-1.99	-1.51	-1.62	-1.84	-1.69	-1.74	0.170176	24.8	15.11	20.06	10.3	25.69	11.38	17.89	6.64851	2.66369e-11	3.26548e-07	2.73453e-09	3.81407e-05	1.21356e-11	1.49642e-05
CX216151	Mm.165735	27756	27756	LSM2 homolog, U6 small nuclear RNA associated (S. cerevisiae)	Lsm2	-1.83	-1.75	-1.84	-1.7	-1.61	-1.72	-1.74167	0.0861201	27.85	35.05	27.97	34.22	24.14	34.68	30.6517	4.59888	1.35238e-12	1.10925e-15	1.19383e-12	2.62822e-15	5.57318e-11	1.75472e-15
CX199724	Mm.119162	15568; 320542	15568	ELAV (embryonic lethal, abnormal vision, Drosophila)-like 1 (Hu antigen R)	Elavl1	-1.72	-1.74	-1.6	-1.65	-1.87	-1.87	-1.74167	0.11125	34.75	24.23	32.61	22.87	37.37	26.47	29.7167	5.99667	1.54249e-15	4.48503e-11	1.26594e-14	1.80704e-10	1.22297e-16	5.71464e-12
CX243915	Mm.195663	12575; 73279	12575	Cyclin-dependent kinase inhibitor 1A (P21)	Cdkn1a	-1.69	-2.33	-1.74	-2.05	-1.13	-1.55	-1.74833	0.413397	44.32	44.85	45.38	40.87	31.95	32.26	39.9383	6.27014	1.20218e-19	6.94963e-20	4.14626e-20	3.68595e-18	2.59103e-14	1.91661e-14
CX230825	Mm.16711	17216	17216	Minichromosome maintenance deficient 2 mitotin (S. cerevisiae)	Mcm2	-1.54	-1.81	-1.97	-2	-1.61	-1.6	-1.755	0.200275	31.59	41.08	39.12	44.28	33.02	37.33	37.7367	4.81872	3.46237e-14	2.91125e-18	2.07741e-17	1.23612e-19	8.98429e-15	1.2689e-16
CX229550	Mm.24337	52033	52033	PDZ binding kinase	Pbk	-1.74	-1.9	-1.83	-1.74	-1.95	-1.78	-1.82333	0.0868716	27.33	26.3	28.85	23.78	30.73	24.56	26.925	2.6162	2.25254e-12	5.94547e-12	5.05833e-13	7.38586e-11	8.63243e-14	3.71517e-11
CX242806	Mm.117541	51788	51788	H2A histone family, member Z	H2afz	-1.89	-1.63	-2.08	-1.77	-1.93	-1.72	-1.83667	0.162193	53.07	41.87	56.14	44.37	53.68	43.45	48.7633	6.19979	1.84173e-23	1.32946e-18	8.21598e-25	1.13058e-19	9.51628e-24	2.88178e-19
CX210056	Mm.227274	233406; 70735	233406	Protein regulator of cytokinesis 1	Prc1	-1.52	-1.87	-2.01	-2.04	-1.81	-1.95	-1.86667	0.190228	23.95	41.88	32.16	44.59	29.07	43.28	35.8217	8.59236	6.11914e-11	1.32158e-18	1.97526e-14	9.088e-20	4.42317e-13	3.42626e-19
CX216090	Mm.214328	56742	56742	RIKEN cDNA 5430413I02 gene	5430413I02Rik	-1.76	-2.19	-1.98	-1.95	-1.88	-1.77	-1.92167	0.159426	44.9	46.74	48.57	43.09	47.01	40.05	45.06	3.09682	6.74995e-20	1.05366e-20	1.72005e-21	4.05784e-19	8.16948e-21	8.59893e-18
CX234584	Mm.288179	16881	16881	Ligase I, DNA, ATP-dependent	Lig1	-2.2	-1.85	-1.75	-2.01	-2.08	-1.7	-1.93167	0.196715	22.62	13.25	16.45	15.44	21.05	11.38	16.6983	4.37776	2.23864e-10	1.99567e-06	9.19869e-08	2.56187e-07	1.14589e-09	1.4927e-05
CX229031	Mm.89830	68612	68612	Ubiquitin-conjugating enzyme E2C	Ube2c	-2.01	-1.89	-2.15	-2.1	-1.97	-1.67	-1.965	0.171552	26.79	20.59	28.79	23.69	26.31	17.37	23.9233	4.28276	3.80392e-12	1.56539e-09	5.34874e-13	8.03891e-11	6.62893e-12	4.2621e-08
CX226523	Mm.252695	51944	51944	DNA segment, Chr 2, ERATO Doi 750, expressed	D2Ertd750e	-1.93	-2.09	-2.07	-1.93	-1.99	-2.09	-2.01667	0.0765942	45.52	43.19	47.77	40.63	46.52	43.23	44.4767	2.61214	3.6239e-20	3.5863e-19	3.84485e-21	4.65825e-18	1.33954e-20	3.58242e-19
CX241794	Mm.35389	13063	13063	Cytochrome c, somatic	Cycs	-2.2	-2.06	-1.96	-2.08	-1.86	-1.96	-2.02	0.118659	53.66	53.14	49.98	53.41	48.33	51.59	51.685	2.15246	1.02173e-23	1.74325e-23	4.16602e-22	1.3057e-23	2.18343e-21	7.91248e-23
CX222962	Mm.37802	69544	69544	WD repeat domain 5B	Wdr5b	-2.16	-2.06	-1.96	-1.89	-2.09	-2.01	-2.02833	0.0962116	58.74	62.02	55.63	59.26	57.61	60.98	59.04	2.30023	5.70999e-26	2.04471e-27	1.3895e-24	3.30556e-26	1.66651e-25	4.87508e-27
CX204189	Mm.1408	11535	11535	Adrenomedullin	Adm	-2.27	-2.21	-2.03	-2.02	-2.06	-1.8	-2.065	0.165257	33.59	24.52	30.22	22.09	30.73	18.95	26.6833	5.69506	4.84093e-15	3.38778e-11	1.32135e-13	3.86534e-10	8.64869e-14	9.0991e-09
CX213384	Mm.4237	21973	21973	Topoisomerase (DNA) II alpha	Top2a	-1.99	-2.05	-2.15	-2.08	-2.21	-2.33	-2.135	0.122597	43.45	45.53	45.94	45.91	46.87	49.59	46.215	2.00513	2.83616e-19	3.51233e-20	2.38228e-20	2.43461e-20	9.45423e-21	6.03897e-22
CX208226	Mm.271711	21346	21346	Transgelin 2	Tagln2	-2.25	-2.42	-2.18	-2.1	-2.35	-2.2	-2.25	0.117303	37.61	41.32	36.69	36.98	39.01	38.39	38.3333	1.69921	9.25587e-17	2.28909e-18	2.28024e-16	1.72086e-16	2.40854e-17	4.4293e-17
CX235601	Mm.4857	12323	12323	Calcium/calmodulin-dependent protein kinase II, beta	Camk2b	-1.99	-2.98	-1.77	-2.77	-2.09	-2.66	-2.37667	0.489639	38.6	48.31	34.96	46.02	40.16	44.79	42.14	5.06261	3.4626e-17	2.20588e-21	1.25211e-15	2.18493e-20	7.72686e-18	7.53076e-20
CX234807	Mm.28038	52276	52276	Cell division cycle associated 8	Cdca8	-2.33	-2.42	-2.36	-2.19	-2.55	-2.47	-2.38667	0.124365	34.52	26.7	34.83	23.93	37.34	27.43	30.7917	5.44453	1.93155e-15	4.01791e-12	1.42744e-15	6.38018e-11	1.25599e-16	2.21718e-12
CX201216	Mm.16525	18817	18817	Polo-like kinase 1 (Drosophila)	Plk1	-2.28	-2.52	-2.36	-2.61	-2.46	-2.35	-2.43	0.122638	26.44	25.05	27.4	26.13	28.63	23.08	26.1217	1.91976	5.37752e-12	2.0059e-11	2.09973e-12	7.4354e-12	6.76268e-13	1.5959e-10
CX234911	Mm.233799	16010	16010	Insulin-like growth factor binding protein 4	Igfbp4	-2.74	-2.3	-2.75	-2.38	-2.62	-1.94	-2.455	0.313161	29.4	19.76	29.6	20.79	28.14	15.44	23.855	5.98479	2.97017e-13	3.51985e-09	2.43272e-13	1.37176e-09	1.10081e-12	2.81313e-07
CX203574	Mm.29254	16009	16009	Insulin-like growth factor binding protein 3	Igfbp3	-2.64	-2.63	-2.76	-2.66	-2.15	-2.09	-2.48833	0.289649	41.78	44.87	43.14	45.25	35.49	37.66	41.365	3.97351	1.49902e-18	6.79325e-20	3.86074e-19	4.72636e-20	7.87045e-16	9.15034e-17
CX230882	Mm.285723	14793	14793	Cell division cycle associated 3	Cdca3	-2.68	-2.57	-2.53	-2.7	-2.67	-2.74	-2.64833	0.0808497	43.64	41.78	41.74	43.37	43.49	43.8	42.97	0.948388	2.34848e-19	1.45979e-18	1.54272e-18	3.08132e-19	2.79566e-19	2.03904e-19
CX236515	Mm.289747	107995	107995	Cell division cycle 20 homolog (S. cerevisiae)	Cdc20	-2.4	-2.78	-2.82	-2.68	-2.75	-2.66	-2.68167	0.150521	47.39	61.29	52.48	60	51.64	59.67	55.4117	5.67289	5.60384e-21	4.34319e-27	3.38753e-23	1.53559e-26	7.59096e-23	1.94441e-26
CX208595	Mm.273049	12443	12443	Cyclin D1	Ccnd1	-2.69	-3.34	-2.72	-3.19	-2.47	-2.95	-2.89333	0.329039	42.75	49.37	43.18	47.89	40.09	45.39	44.7783	3.45801	5.67595e-19	7.64478e-22	3.71501e-19	3.3869e-21	8.28126e-18	4.1397e-20
CX236551	Mm.41580	69908	69908	RAB3B, member RAS oncogene family	Rab3b	-3.17	-4	-3.29	-3.57	-3.45	-3.8	-3.54667	0.312197	42.39	53.73	43.58	50.09	45.14	52.06	47.8317	4.74769	8.18266e-19	9.60563e-24	2.49079e-19	3.71142e-22	5.36082e-20	4.95464e-23
