# Supplementary material for: Epidermal growth factor (EGF) withdrawal masks gene expression differences in the study of pituitary adenylate cyclase-activating polypeptide (PACAP) activation of primary neural stem cell proliferation
Source: BMC Neurosci. 2005 Aug 28;6:55. doi: 10.1186/1471-2202-6-55 (PMC1208901; doi:10.1186/1471-2202-6-55)
Supplement: Additional File 4 — GO theme representation among the EGF treatment/withdrawal genes. Representation of gene ontology themes among the genes that were differentially expressed in all treatments. Analysis was restricted to themes of category biological process. Genes with M-value > | 0.6 | and p < 0.0001, calculated by empirical Bayes moderated t-test and a Holm adjustment for multiple testing, are included. [file 1471-2202-6-55-S4.xls]

## Sheet: Sheet1
GeneOntology
cell growth and/or maintenance	26.9% (118)
nucleobase, nucleoside, nucleotide and nucleic acid metabolism	14.8% (65)
protein metabolism	10.5% (46)
signal transduction	6.6% (29)
catabolism	4.6% (20)
organogenesis	4.6% (20)
biosynthesis	3.6% (16)
phosphorus metabolism	3.6% (16)
lipid metabolism	3.2% (14)
cell adhesion	2.1% (9)
cell death	2.1% (9)
organic acid metabolism	2.1% (9)
carbohydrate metabolism	1.8% (8)
electron transport	1.6% (7)
energy pathways	1.6% (7)
alcohol metabolism	1.4% (6)
response to external stimulus	1.4% (6)
amine metabolism	1.1% (5)
neurophysiological process	1.1% (5)
response to stress	1.1% (5)
amino acid and derivative metabolism	0.9% (4)
cell homeostasis	0.9% (4)
cell-cell signaling	0.9% (4)
coenzyme and prosthetic group metabolism	0.9% (4)
ion homeostasis	0.9% (4)
sulfur metabolism	0.9% (4)
immune response	0.7% (3)
organismal movement	0.7% (3)
regulation of cell growth	0.7% (3)
regulation of cell proliferation	0.7% (3)
sexual reproduction	0.7% (3)
